# Supplementary material for: Identification of targetable vulnerabilities of PLK1-overexpressing cancers by synthetic dosage lethality
Source: Cell Genom. 2025 May 9;5(6):100876. doi: 10.1016/j.xgen.2025.100876 (PMC12230241; doi:10.1016/j.xgen.2025.100876)
Supplement: Table S1. SDL hits from the genome-wide, loss-of-function screen, related to Figure 1 — List of SDL hits identified from the genome-wide shRNA screen with significant weighted differential cumulative changes in PLK-induced vs. PLK1-uninduced cells. [file mmc2.xlsx]

## Sheet: Sheet1
Table S1: Table S1. SDL hits from the genome-wide, loss-of-function screen, related to Figure 1.
Gene Symbol	Entrez ID	WDC Score	p-value	WDC Screen Rank	Gene Name	Biological Function	PLK1 Annotation	Reference (PMID)
USP44	84101	-13.5012	2.61301e-05	1	ubiquitin specific peptidase 44	Cell Cycle & DNA Replication	Mitotic Entry and Cell Cycle Progression	23187126, 17443180, 28188342
MTSS2	92154	-12.0729	6.95061e-05	2	MTSS I-BAR domain containing 2 (previously MTSS1L)	Cytoskeleton		23060091
RNF215	200312	-10.5065	0.000163052	3	ring finger protein 215	Unknown		#N/A
RAB37	326624	-10.1424	0.000196499	4	RAB37, member RAS oncogene family	Intracellular Trafficking & Vesicle Formation	Central Spindle and Cytokinesis	30158579, 25183545, 24921241
GATAD2B	57459	-9.3932	0.00029318	5	GATA zinc finger domain containing 2B	Chromatin & Transcription	DNA Replication and Chromatin Structure	30013058
SP1	6667	-9.27663	0.000310426	6	Sp1 transcription factor	Chromatin & Transcription	Centrosome Maturation and Duplication	15024021, 20013896
CFAP74	85452	-9.14531	0.000326627	7	cilia and flagella associated protein 74 (previously C1orf222 ID: 339457)	Unknown		#N/A
TAF10	6881	-8.84183	0.000366867	8	TATA-box binding protein associated factor 10	Chromatin & Transcription		#N/A
CSNK2B	1460	-8.73571	0.000384635	9	casein kinase 2 beta	Cell Cycle & DNA Replication	Mitotic Entry and Cell Cycle Progression	20664522 , 22325354, 18469858
SNRPB	6628	-8.13425	0.000487066	10	small nuclear ribonucleoprotein polypeptides B and B1	mRNA Processing		31511502, 31930637, 32106364
LAMB2	3913	-7.96191	0.000526261	11	laminin subunit beta 2	Cell Communication & Adhesion		#N/A
ICE2	79664	-7.87915	0.000542984	12	interactor of little elongation complex ELL subunit 2 (previously NARG2)	Chromatin & Transcription		#N/A
P2RY13	53829	-7.73746	0.000579566	13	purinergic receptor P2Y13	Unknown		#N/A
AGBL4	84871	-7.67405	0.000604129	14	ATP/GTP binding protein like 4	Protein Modification & Proteolysis		#N/A
AICDA	57379	-7.65546	0.000617716	15	activation induced cytidine deaminase	DNA Damage Repair & Nucleic Acid Metabolism	DNA Damage Response	#N/A
ALPK2	115701	-7.60133	0.000640188	16	alpha kinase 2	Signal Transducion		#N/A
EP400P1	347918	-7.43234	0.0006867	17	EP400 pseudogene 1 (previosuly EP400NL)	Non-coding or Pseudogene		#N/A
MROH9	80133	-7.39556	0.000702378	18	maestro heat like repeat family member 9 (previously C1orf129)	Unknown		#N/A
NWD1	284434	-7.24545	0.000751502	19	NACHT and WD repeat domain containing 1	Unknown		24681825
ZNF18	7566	-7.04989	0.000848184	20	zinc finger protein 18	Chromatin & Transcription		#N/A
KCNA2	3737	-6.87639	0.0009318	21	potassium voltage-gated channel subfamily A member 2	Ion & Small Molecule Transport		#N/A
PAF1	54623	-6.79773	0.000995035	22	PAF1 homolog, Paf1/RNA polymerase II complex component	Chromatin & Transcription		#N/A
FUT4	2526	-6.72773	0.00103684	23	fucosyltransferase 4	Metabolism		23959823
CD74	972	-6.62522	0.00108597	24	CD74 molecule	Immune Process		#N/A
DTX3	196403	-6.55838	0.00112255	25	deltex E3 ubiquitin ligase 3	Protein Modification & Proteolysis		31854042
GK2	2712	-6.5505	0.00113352	26	glycerol kinase 2	Metabolism		#N/A
RAVER1	125950	-6.53057	0.00115234	27	ribonucleoprotein, PTB binding 1	mRNA Processing		#N/A
ASB6	140459	-6.50345	0.00117115	28	ankyrin repeat and SOCS box containing 6	Cell Cycle & DNA Replication	DNA Replication and Chromatin Structure	#N/A
PIK3C2A	5286	-6.44659	0.0011999	29	phosphatidylinositol-4-phosphate 3-kinase catalytic subunit type 2 alpha	Signal Transducion		29017056
HLA-DOB	3112	-6.42614	0.0012161	30	major histocompatibility complex, class II, DO beta	Immune Process		#N/A
ALPK1	80216	-6.39782	0.00124432	31	alpha kinase 1	Signal Transducion		27829216, 32076438
STK32A	202374	-6.32374	0.0012971	32	serine/threonine kinase 32A	Signal Transducion		#N/A
CD82	3732	-6.28923	0.0013133	33	CD82 molecule	Cell Communication & Adhesion		31212375, 32203165
SLC5A2	6524	-6.19851	0.00138228	34	solute carrier family 5 member 2	Ion & Small Molecule Transport		#N/A
MPV17L2	84769	-6.16174	0.0014105	35	MPV17 mitochondrial inner membrane protein like 2	Translation & Ribosome Biogenesis		#N/A
IL1RN	3557	-5.99878	0.00156624	36	interleukin 1 receptor antagonist	Immune Process		28927416
HGFAC	3083	-5.98622	0.00158401	37	HGF activator	Signal Transducion		28475121
CPED1	79974	-5.93785	0.00163731	38	cadherin like and PC-esterase domain containing 1 (previously C7orf58)	Unknown		#N/A
GNA12	2768	-5.90213	0.0016624	39	G protein subunit alpha 12	Signal Transducion	Central Spindle and Cytokinesis	27084452, 24976858, 11976333
TLR4	7099	-5.89313	0.00167442	40	toll like receptor 4	Immune Process		25120541
LCN2	3934	-5.88982	0.00168121	41	lipocalin 2	Cell Communication & Adhesion		30519052, 28859238
KCNMB4	27345	-5.78276	0.00179462	42	potassium calcium-activated channel subfamily M regulatory beta subunit 4	Ion & Small Molecule Transport		#N/A
DACT1	51339	-5.7764	0.00180664	43	dishevelled binding antagonist of beta catenin 1	Developmental Process		#N/A
ARHGEF6	9459	-5.65839	0.00195088	44	Rac/Cdc42 guanine nucleotide exchange factor 6	Cell Communication & Adhesion		25450678
ALK	238	-5.65294	0.00196133	45	ALK receptor tyrosine kinase	Signal Transduction	Receptor Tyrosine Kinase & Ephrins	29455642
PFKFB4	5210	-5.63182	0.00198275	46	6-phosphofructo-2-kinase/fructose-2,6-biphosphatase 4	Metabolism		27181362 , 30504385
MOSPD1	56180	-5.60019	0.00202456	47	motile sperm domain containing 1	Unknown		21792907, 26175344
ORC1	4998	-5.58378	0.00204233	48	origin recognition complex subunit 1 (previously ORC1L)	Cell Cycle & DNA Replication	DNA Replication and Chromatin Structure	25784553
FKBP7	51661	-5.56816	0.00207525	49	FKBP Prolyl Isomerase 7	Protein Transport & Folding		#N/A
PCYOX1L	78991	-5.54738	0.0020925	50	prenylcysteine oxidase 1 like	Enzyme Activity		#N/A
SCN1B	6324	-5.52753	0.00213274	51	sodium voltage-gated channel beta subunit 1	Ion & Small Molecule Transport		#N/A
PPP2R5D	5528	-5.40881	0.00233342	52	protein phosphatase 2 regulatory subunit B'delta	Cell Cycle & DNA Replication	Spindle Assembly Checkpoint	28967903, 16541025, 25398395, 23345399
DNAJB8	165721	-5.40221	0.00235485	53	DnaJ heat shock protein family (Hsp40) member B8	Protein Transport & Folding		24450541, 29316077
OIP5	11339	-5.38985	0.00239143	54	Opa interacting protein 5	Cell Cycle & DNA Replication	Kinetochore Attachments and Chromosome Alignment	31492860
SPAG4	6676	-5.28033	0.00257748	55	sperm associated antigen 4	Apoptosis & Cell Fate		29901114, 23818324
P3H3	10536	-5.21375	0.00268618	56	prolyl 3-hydroxylase 3 (previously LEPREL2)	Cytoskeleton		29277505
TXK	7294	-5.20942	0.00270499	57	TXK tyrosine kinase	Signal Transducion		#N/A
BEND6	221336	-5.1972	0.00272746	58	BEN domain containing 6	Chromatin & Transcription		23571214
TLE2	7089	-5.16471	0.00276457	59	transducin like enhancer of split 2	Chromatin & Transcription		27414086
GPC6	10082	-5.15013	0.00279227	60	glypican 6	Cell Communication & Adhesion		31417636, 31199813, 26448945
APOM	55937	-5.12046	0.00284609	61	apolipoprotein M	Metabolism		29750961
FBXW5	54461	-5.0822	0.00290881	62	F-box and WD repeat domain containing 5	Cell Cycle & DNA Replication	Centrosome Maturation and Duplication	21725316, 31213005, 23314863
RRS1	23212	-5.06873	0.00293964	63	ribosome biogenesis regulator homolog	Translation & Ribosome Biogenesis		#N/A
DMKN	93099	-5.05815	0.00295898	64	dermokine	Unknown		28795470
LHFPL5	222662	-5.05416	0.00297047	65	LHFPL tetraspan subfamily member 5	Miscellaneous		#N/A
GRK2	156	-5.05244	0.0029757	66	G protein-coupled receptor kinase 2 (previously ADRBK1)	Cell Communication & Adhesion		31959897, 1554835
NUP93	9688	-5.0516	0.00297988	67	nucleoporin 93	Protein Transport & Folding		31959624, 31774908
ZFYVE1	53349	-5.04555	0.00299085	68	zinc finger FYVE-type containing 1	Immune Process		#N/A
HEPACAM	220296	-5.01441	0.00307134	69	hepatic and glial cell adhesion molecule	Cell Communication & Adhesion		30528714, 30664187, 28244854, 26392113, 29658567
MOAP1	64112	-4.99321	0.00308231	70	modulator of apoptosis 1	Apoptosis & Cell Fate	DNA Damage Response	26269600, 27721409
RABL2A	11159	-4.99176	0.00308649	71	RAB, member of RAS oncogene family like 2A	Cytoskeleton		#N/A
DIRC1	116093	-4.99125	0.00309119	72	disrupted in renal carcinoma 1	Non-coding or Pseudogene		#N/A
ELAC2	60528	-4.98954	0.00309694	73	elaC ribonuclease Z 2	Translation & Ribosome Biogenesis		#N/A
POLR2G	5436	-4.97247	0.003133	74	RNA polymerase II subunit G	Chromatin & Transcription		#N/A
TINAGL1	64129	-4.9599	0.00315756	75	tubulointerstitial nephritis antigen like 1	Cell Communication & Adhesion		30612941, 30697069, 25521548
DERL2	51009	-4.95646	0.00317324	76	derlin 2	Protein Modification & Proteolysis		#N/A
CHD2	1106	-4.92794	0.00321348	77	chromodomain helicase DNA binding protein 2	Chromatin & Transcription		26895424, 25621013
NISCH	11188	-4.92012	0.00323386	78	nischarin	Cell Communication & Adhesion		29415725, 28131840, 30635277
HEXB	3074	-4.88491	0.00332898	79	hexosaminidase subunit beta	Enzyme Activity		#N/A
ANKRD26	22852	-4.87807	0.0033457	80	ankyrin repeat domain 26	Metabolism		#N/A
MAOA	4128	-4.87254	0.0033572	81	monoamine oxidase A	Metabolism		29844571, 30693539, 28402333, 26103574
EFTUD2	9343	-4.85216	0.00341521	82	elongation factor Tu GTP binding domain containing 2	mRNA Processing		#N/A
IGBP1	3476	-4.83822	0.00344029	83	immunoglobulin binding protein 1	Immune Process		#N/A
CENPC	1060	-4.83308	0.00345702	84	centromere protein C (previously CENPC1)	Cell Cycle & DNA Replication	Kinetochore Attachments and Chromosome Alignment	31468671, 31475439, 26527398
ARMC7	79637	-4.81941	0.00350562	85	armadillo repeat containing 7	Unknown		#N/A
DKC1	1736	-4.79952	0.00356572	86	dyskerin pseudouridine synthase 1	Translation & Ribosome Biogenesis	DNA Replication and Chromatin Structure	31479877, 31413099, 31857720
PSMC6	5706	-4.7624	0.00367285	87	proteasome 26S subunit, ATPase 6	Protein Modification & Proteolysis		#N/A
FAM118B	79607	-4.73328	0.0037826	88	family with sequence similarity 118 member B	mRNA Processing		24569877
SEPTIN5	5413	-4.72052	0.00380611	89	septin 5 (previously SEPT5)	Intracellular Trafficking & Vesicle Formation		15355307
TCTE3	6991	-4.70967	0.00384061	90	t-complex-associated-testis-expressed 3	Intracellular Trafficking & Vesicle Formation	Kinetochore Attachments and Chromosome Alignment	#N/A
SRR	63826	-4.69611	0.00389182	91	serine racemase	Metabolism		https://www-nature-com.cyber.usask.ca/articles/s42255-019-0156-2
RTRAF	51637	-4.67087	0.00396394	92	RNA transcription, translation and transport factor (formerly C14orf166)	Translation & Ribosome Biogenesis		28166202, 28000881, 28040436, 26883017
TTC29	83894	-4.66557	0.0039791	93	tetratricopeptide repeat domain 29	Miscellaneous		#N/A
ATP6V0D1	9114	-4.64533	0.00401672	94	ATPase H+ transporting V0 subunit d1	Ion & Small Molecule Transport		#N/A
EPHX4	253152	-4.59618	0.00412386	95	epoxide hydrolase 4	Enzyme Activity		#N/A
CD247	919	-4.56826	0.00420695	96	CD247 molecule	Immune Process		#N/A
GSK3A	2931	-4.55031	0.0042613	97	glycogen synthase kinase 3 alpha	Metabolism		17229088
CD151	977	-4.52242	0.00436112	98	CD151 molecule (Raph blood group)	Cell Communication & Adhesion		12805567, 30257985, 30468476, 30639369
HRC	3270	-4.51441	0.00439822	99	histidine rich calcium binding protein	Ion & Small Molecule Transport		#N/A
GNL3	26354	-4.48278	0.00449752	100	G protein nucleolar 3 (also called nucleostemin)	Apoptosis & Cell Fate	DNA Damage Response	3798389, 18426907, 17494866, 28849076
KCNN3	3782	-4.47929	0.00452208	101	potassium calcium-activated channel subfamily N member 3	Ion & Small Molecule Transport		#N/A
DCTN3	11258	-4.46858	0.00454769	102	dynactin subunit 3	Cytoskeleton	Central Spindle and Cytokinesis	30674580, 25669897, 12391026
IPO5	3843	-4.45188	0.00462712	103	importin 5	Protein Transport & Folding		26985906
EZR	7430	-4.45094	0.00463078	104	ezrin	Cytoskeleton	Centrosome Maturation and Duplication	29669740, 21592758, 30804430, 28535417
TRIM42	287015	-4.39174	0.00489888	105	tripartite motif containing 42	Unknown		#N/A
ADPRS	54936	-4.38784	0.00490097	106	ADP-Ribosylserine Hydrolase (previously ADPRHL2)	DNA Damage Repair & Nucleic Acid Metabolism	DNA Damage Response	28650317, 30045870
FOXH1	8928	-4.38614	0.00491246	107	forkhead box H1	Chromatin & Transcription		16120611, 30594391
UHRF1BP1	54887	-4.37892	0.00493128	108	UHRF1 binding protein 1	Unknown		#N/A
GNB1	2782	-4.37843	0.0049365	109	G protein subunit beta 1	Signal Transduction		25485910, 23603342
BEND5	79656	-4.35635	0.00502326	110	BEN domain containing 5	Chromatin & Transcription		#N/A
OR56A4	120793	-4.34356	0.00503423	111	olfactory receptor family 56 subfamily A member 4	Signal Transducion		#N/A
CTDNEP1	23399	-4.33994	0.00506977	112	CTD nuclear envelope phosphatase 1 (previously DULLARD)	Signal Transduction		#N/A
DDB1	1642	-4.3331	0.00510112	113	damage specific DNA binding protein 1	DNA Damage Repair & Nucleic Acid Metabolism	DNA Damage Response	30779731, 16940174, 16951172
MCM3	4172	-4.33091	0.00511576	114	minichromosome maintenance complex component 3	Cell Cycle & DNA Replication	DNA Damage Response	25809478, 31186514, 31980982
TVP23B	51030	-4.32729	0.00513509	115	trans-golgi network vesicle protein 23 homolog B (previously FAM18B)	Unknown		#N/A
PRPF3	9129	-4.31837	0.00517638	116	pre-mRNA processing factor 3	mRNA Processing		#N/A
OFCC1	266553	-4.31201	0.00519885	117	orofacial cleft 1 candidate 1	Unknown		#N/A
JAKMIP1	152789	-4.31149	0.00520617	118	janus kinase and microtubule interacting protein 1	Cytoskeleton	Kinetochore Attachments and Chromosome Alignment	#N/A
ASB3	51130	-4.3093	0.00522184	119	ankyrin repeat and SOCS box containing 3	Protein Modification & Proteolysis		15899873, 31016535, 28088228
FAM151B	167555	-4.28764	0.00533264	120	family with sequence similarity 151 member B	Unknown		#N/A
NEK8	284086	-4.2863	0.00534048	121	NIMA related kinase 8	Cell Cycle & DNA Replication	Mitotic Entry and Cell Cycle Progression	27892797, 23973373, 18199800
MAP3K10	4294	-4.27425	0.00536608	122	mitogen-activated protein kinase kinase kinase 10	Signal Transducion		23178452, 24117156
SPAG6	9576	-4.27362	0.00538019	123	sperm associated antigen 6	Cytoskeleton	Kinetochore Attachments and Chromosome Alignment	26585507, 28393201, 29749435
VRK2	7444	-4.26178	0.00545231	124	vaccinia related kinase 2	Signal Transduction		23449449, 20679487, 23105117, 29872222
C16orf87	388272	-4.24686	0.00552548	125	chromosome 16 open reading frame 87	Unknown		#N/A
STAT5B	6777	-4.24106	0.00556467	126	signal transducer and activator of transcription 5B	Chromatin & Transcription		30679796, 27035235, 20233708, 12719422
C5orf51	285636	-4.22412	0.0056347	127	chromosome 5 open reading frame 51	Unknown		#N/A
VPS13D	55187	-4.19571	0.00577476	128	vacuolar protein sorting 13 homolog D	Protein Transport & Folding		#N/A
UBLCP1	134510	-4.18774	0.00579775	129	ubiquitin like domain containing CTD phosphatase 1	Protein Modification & Proteolysis		21949367
HSPG2	3339	-4.16492	0.00588921	130	heparan sulfate proteoglycan 2	Cell Communication & Adhesion		24700612, 24833109, 14566013
PAPPA2	60676	-4.14085	0.00601934	131	pappalysin 2	Protein Modification & Proteolysis		#N/A
HOOK2	29911	-4.1222	0.00612281	132	hook microtubule tethering protein 2	Intracellular Trafficking & Vesicle Formation	Centrosome Maturation and Duplication	27624926, 30674580, 17140400
TMOD1	7111	-4.12068	0.00613274	133	tropomodulin 1	Cytoskeleton		32218869
AP2S1	1175	-4.11967	0.00613901	134	adaptor related protein complex 2 sigma 1 subunit	Intracellular Trafficking & Vesicle Formation		16699812
TMPRSS6	164656	-4.09458	0.00632036	135	transmembrane protease, serine 6	Cell Communication & Adhesion		#N/A
SLC28A1	9154	-4.0807	0.00639404	136	solute carrier family 28 member 1	Ion & Small Molecule Transport		21343396, 22838949
ATAD3B	83858	-4.05596	0.00651999	137	ATPase family, AAA domain containing 3B	Metabolism		22664726, 22318359, 20332122
DDX39B	7919	-4.05155	0.00653515	138	DExD-box helicase 39B (previously BAT1)	mRNA Processing		30176153
ZMIZ2	83637	-4.0441	0.00654769	139	zinc finger MIZ-type containing 2	Chromatin & Transcription		16051670, 24174533
EYA2	2139	-4.03943	0.00657173	140	EYA transcriptional coactivator and phosphatase 2	Chromatin & Transcription	DNA Damage Response	19351884, 29340020, 31317026, 28901379, 28703807, 21706047
SUSD6	9766	-4.02428	0.00664698	141	sushi domain containing 6 (previously KIAA0247)	Apoptosis & Cell Fate	DNA Damage Response	24652652, 27893430, 29451718
SCN1A	6323	-4.01869	0.00667416	142	sodium voltage-gated channel alpha subunit 1	Ion & Small Molecule Transport		#N/A
FAHD2B	151313	-4.01746	0.00669349	143	fumarylacetoacetate hydrolase domain containing 2B	Metabolism		#N/A
CAND2	23066	-4.00725	0.00675673	144	cullin associated and neddylation dissociated 2 (putative)	Unknown		#N/A
RAB3IP	117177	-3.99298	0.006844	145	RAB3A interacting protein	Cytoskeleton		12221131, 30005870, 12221131
ARID2	196528	-3.98938	0.00686543	146	AT-rich interaction domain 2	Chromatin & Transcription	DNA Replication and Chromatin Structure	27351279, 28238438, 27413115
CRYBG2	55057	-3.96705	0.0070081	147	crystallin beta-gamma domain containing 2 (previously AIM1L)	Unknown		#N/A
TIMM10B	26515	-3.96373	0.00702012	148	translocase of inner mitochondrial membrane 10B (previously FXC1)	Metabolism		#N/A
TTC7A	57217	-3.96068	0.00702535	149	tetratricopeptide repeat domain 7A	Cytoskeleton	Centrosome Maturation and Duplication	24292712
RIPOR3	140876	-3.94992	0.00710739	150	RIPOR family member 3 (previously FAM65C)	Unknown		#N/A
AIP	9049	-3.93897	0.00719467	151	aryl hydrocarbon receptor interacting protein	Chromatin & Transcription		#N/A
DSCR9	257203	-3.92484	0.00731853	152	Down syndrome critical region 9 (non-protein coding)	Non-coding or Pseudogene		#N/A
KIAA0586	9786	-3.88661	0.00754899	153	KIAA0586	Cell Cycle & DNA Replication	Centrosome Maturation and Duplication	27146717, 26386247, 19144723
SLC28A2	9153	-3.86567	0.00767128	154	solute carrier family 28 member 2	Ion & Small Molecule Transport		15667311
MSANTD4	84437	-3.86523	0.0076833	155	Myb/SANT DNA binding domain containing 4 with coiled-coils (previously KIAA1826)	Unknown		#N/A
ITPR1	3708	-3.84823	0.00778051	156	inositol 1,4,5-trisphosphate receptor type 1	Signal Transducion		31790953
PLA2G1B	5319	-3.84401	0.00782179	157	phospholipase A2 group IB	Cell Communication & Adhesion		#N/A
PRKAG2	51422	-3.83216	0.00791952	158	protein kinase AMP-activated non-catalytic subunit gamma 2	Metabolism		#N/A
PHKA1	5255	-3.81571	0.00804599	159	phosphorylase kinase regulatory subunit alpha 1	Metabolism		#N/A
SENP1	29843	-3.81056	0.00807996	160	SUMO1 specific peptidase 1	Protein Modification & Proteolysis		31969492, 31249806, 30745829, 30622440
CCNK	8812	-3.8094	0.00808571	161	cyclin K	Cell Cycle & DNA Replication	Mitotic Entry and Cell Cycle Progression	29760377, 22012619, 29474905, 30819820, 11988847, 20930849, 28670704
HSPE1	3336	-3.80449	0.00810295	162	heat shock protein family E (Hsp10) member 1	Protein Transport & Folding		12967636, 29028811
RBM23	55147	-3.80006	0.00816096	163	RNA binding motif protein 23	Translation & Ribosome Biogenesis		15694343
TBX15	6913	-3.79968	0.0081688	164	T-box 15	Chromatin & Transcription		26216026
TSPY2	64591	-3.7963	0.0082174	165	testis specific protein, Y-linked 2	Chromatin & Transcription		#N/A
IMP4	92856	-3.7792	0.00831147	166	IMP4 homolog, U3 small nucleolar ribonucleoprotein	Translation & Ribosome Biogenesis		21724601
LMBRD2	92255	-3.776	0.00833656	167	LMBR1 domain containing 2	Unknown		#N/A
DNALI1	7802	-3.77442	0.00834283	168	dynein axonemal light intermediate chain 1	Intracellular Trafficking & Vesicle Formation	Kinetochore Attachments and Chromosome Alignment	16496424, 19944400
PIK3CD	5293	-3.77334	0.00836582	169	phosphatidylinositol-4,5-bisphosphate 3-kinase catalytic subunit delta	Signal Transducion		30618098
PRPF18	8559	-3.75884	0.00844264	170	pre-mRNA processing factor 18	mRNA Processing		11823439
C3orf56	285311	-3.75041	0.00853776	171	chromosome 3 open reading frame 56	Unknown		#N/A
NDFIP2	54602	-3.74857	0.0085503	172	Nedd4 family interacting protein 2	Protein Modification & Proteolysis		20534535, 15252135
FGFR1	2260	-3.74311	0.00859263	173	fibroblast growth factor receptor 1	Signal Transduction		27976968, 30167084, 29970903, 29858603,
TAS2R14	50840	-3.7351	0.00867102	174	taste 2 receptor member 14	Signal Transducion		#N/A
ATP1A2	477	-3.73007	0.00870656	175	ATPase Na+/K+ transporting subunit alpha 2	Ion & Small Molecule Transport		#N/A
ARID5A	10865	-3.72466	0.00878286	176	AT-rich interaction domain 5A	Chromatin & Transcription	DNA Replication and Chromatin Structure	31867000, 32035762
IL3RA	3563	-3.72134	0.00881683	177	interleukin 3 receptor subunit alpha	Signal Transducion		9323793
FAM122B	159090	-3.7209	0.00882676	178	family with sequence similarity 122B	Unknown		#N/A
LRRTM3	347731	-3.71955	0.00883251	179	leucine rich repeat transmembrane neuronal 3	Cell Communication & Adhesion		#N/A
GABRA6	2559	-3.71484	0.00888006	180	gamma-aminobutyric acid type A receptor alpha6 subunit	Cell Communication & Adhesion		#N/A
ERP29	10961	-3.7121	0.00891299	181	endoplasmic reticulum protein 29	Protein Transport & Folding		28874138, 30569094, 29108263, 30651868
BRCC3	79184	-3.70973	0.00892762	182	BRCA1/BRCA2-containing complex subunit 3	DNA Damage Repair & Nucleic Acid Metabolism	DNA Replication and Chromatin Structure	17143545, 27993934, 26195665, 20656690
RBP3	5949	-3.70296	0.00897047	183	retinol binding protein 3	Signal Transduction		#N/A
GOLM1	51280	-3.69131	0.00905513	184	golgi membrane protein 1	Protein Transport & Folding		30695018, 30935831, 29282077, 29710483, 29181846, 27569582
TM4SF19	116211	-3.68628	0.00909799	185	transmembrane 4 L six family member 19	Cell Communication & Adhesion		#N/A
CSAG1	158511	-3.66536	0.00927201	186	chondrosarcoma associated gene 1	Immune Process	Centrosome Maturation and Duplication	32295846
OPCML	4978	-3.66394	0.00929135	187	opioid binding protein/cell adhesion molecule like	Cell Communication & Adhesion		26175934, 22585860
INPP4A	3631	-3.66269	0.00930755	188	inositol polyphosphate-4-phosphatase type I A	Signal Transducion		30071275
PLK2	10769	-3.66169	0.00931696	189	polo like kinase 2	Cell Cycle & DNA Replication	Centrosome Maturation and Duplication	25590559, 24598160, 27423313, 30517871
ZBTB49	166793	-3.6608	0.0093342	190	zinc finger and BTB domain containing 49 (previously ZNF509)	Chromatin & Transcription	Mitotic Entry and Cell Cycle Progression	25245946
MAPRE3	22924	-3.65695	0.00938594	191	microtubule associated protein RP/EB family member 3	Cell Cycle & DNA Replication	Kinetochore Attachments and Chromosome Alignment	16148041, 23159740, 28319065, 26323690, 23712260
NTMT1	28989	-3.65459	0.00941678	192	N-terminal Xaa-Pro-Lys N-methyltransferase 1 (previously METTL11A)	Protein Modification & Proteolysis	Kinetochore Attachments and Chromosome Alignment	20668449
CCDC78	124093	-3.65337	0.00942409	193	coiled-coil domain containing 78	Cell Cycle & DNA Replication	Centrosome Maturation and Duplication	24075808, 24296417
GREM1	26585	-3.65215	0.00943663	194	gremlin 1, DAN family BMP antagonist	Cell Communication & Adhesion		25419707, 30120709, 30426548, 31694641
NODAL	4838	-3.65149	0.00944552	195	nodal growth differentiation factor	Developmental Process		31031861, 31733068
HTR7	3363	-3.64039	0.00949464	196	5-hydroxytryptamine receptor 7	Signal Transducion		#N/A
FUT9	10690	-3.63992	0.00950144	197	fucosyltransferase 9	Metabolism		32927726
NTAN1	123803	-3.63823	0.00952182	198	N-terminal asparagine amidase	Protein Modification & Proteolysis		#N/A
FGFBP1	9982	-3.62959	0.00961066	199	fibroblast growth factor binding protein 1	Cell Communication & Adhesion		31911852
DBI	1622	-3.62732	0.00964881	200	diazepam binding inhibitor, acyl-CoA binding protein	Metabolism		31056285
DRICH1	51233	-3.6217	0.00966919	201	aspartate rich 1 (previously C22orf43)	Unknown		#N/A
STK39	27347	-3.60734	0.00979357	202	serine/threonine kinase 39	Signal Transducion		29588603, 28943960
LRRC75B	388886	-3.6068	0.00981761	203	leucine rich repeat containing 75B (previoulsy C22orf36)	Chromatin & Transcription		#N/A
FGFBP2	83888	-3.59829	0.00990227	204	fibroblast growth factor binding protein 2	Immune Process		#N/A
EWSAT1	283673	-3.59462	0.00993729	205	Ewing sarcoma associated transcript 1 (previously TMEM84)	Non-coding or Pseudogene		25401475
AMY1A	276	-3.57532	0.0100988	206	amylase, alpha 1A (salivary)	Metabolism		#N/A
ANKS3	124401	-3.56939	0.0101568	207	ankyrin repeat and sterile alpha motif domain containing 3	Miscellaneous		#N/A
TJP3	27134	-3.56249	0.0102237	208	tight junction protein 3	Cell Communication & Adhesion	Centrosome Maturation and Duplication	17000770, 21411630, 27003818
BRD4	23476	-3.56221	0.010232	209	bromodomain containing 4	Chromatin & Transcription	DNA Replication and Chromatin Structure	27159561, 29636547, 28854735, 31311807
HCLS1	3059	-3.56191	0.0102383	210	hematopoietic cell-specific Lyn substrate 1	Cytoskeleton		31569051, 30537294
LRRC3	81543	-3.55925	0.0102524	211	leucine rich repeat containing 3	Unknown		#N/A
DICER1	23405	-3.5479	0.0103345	212	dicer 1, ribonuclease III	Translation & Ribosome Biogenesis		29762508
FRMD7	90167	-3.54778	0.0103413	213	FERM domain containing 7	Developmental Process		#N/A
JMY	133746	-3.54669	0.0103481	214	junction mediating and regulatory protein, p53 cofactor	Cytoskeleton		29857553, 29732611, 21266449, 19287377
SDF4	51150	-3.54395	0.0104176	215	stromal cell derived factor 4	Cell Communication & Adhesion		23266954, 25772237
B3GALT4	8705	-3.54169	0.0104568	216	beta-1,3-galactosyltransferase 4	Metabolism		30611881
SLC25A52	147407	-3.53275	0.0105106	217	solute carrier family 25 member 52 (previously MCART2)	Protein Transport & Folding		#N/A
DPP3	10072	-3.52942	0.0105336	218	dipeptidyl peptidase 3	Protein Modification & Proteolysis		28416489
IGF2BP3	10643	-3.52398	0.010601	219	insulin like growth factor 2 mRNA binding protein 3	Translation & Ribosome Biogenesis		25216519, 29212181, 26522719, 32010687
SCO1	6341	-3.52365	0.0106203	220	SCO1, cytochrome c oxidase assembly protein	Metabolism		16728594
PPL	5493	-3.523	0.0106292	221	periplakin	Cell Communication & Adhesion		30516430, 28068625, 29373494
TRIM26	7726	-3.52052	0.0106674	222	tripartite motif containing 26	DNA Damage Repair & Nucleic Acid Metabolism	DNA Damage Response	27924031, 29610152, 30927273, 29203640
HSD17B6	8630	-3.51988	0.0106742	223	hydroxysteroid 17-beta dehydrogenase 6	Metabolism		22114194, 23524847
WDR5	11091	-3.51348	0.0107322	224	WD repeat domain 5	Chromatin & Transcription	DNA Replication and Chromatin Structure	29385767, 31360909, 29925347, 26383167, 30205038, 28412363, 31752957
SNAPC1	6617	-3.50725	0.0108017	225	small nuclear RNA activating complex polypeptide 1	Chromatin & Transcription		9732265
ZFAND1	79752	-3.504	0.0108367	226	zinc finger AN1-type containing 1	Protein Modification & Proteolysis		29804830
CRACDL	343990	-3.50121	0.0108477	227	CRACD like (previously C2orf55)	Unknown		#N/A
REXO2	25996	-3.49678	0.010879	228	RNA exonuclease 2	DNA Damage Repair & Nucleic Acid Metabolism	DNA Damage Response	31588022
COX6B1	1340	-3.49675	0.0108874	229	cytochrome c oxidase subunit 6B1	Metabolism		29886046
CEACAM20	125931	-3.49622	0.0109088	230	carcinoembryonic antigen related cell adhesion molecule 20	Unknown		23358633
SEM1	7979	-3.49587	0.0109308	231	SEM1, 26S proteasome complex subunit (previously SHFM1)	Protein Modification & Proteolysis		26944332
TNIK	23043	-3.49478	0.0109532	232	TRAF2 and NCK interacting kinase	Signal Transducion		19816403, 27562646
DHX40	79665	-3.48534	0.0110039	233	DEAH-box helicase 40	DNA Damage Repair & Nucleic Acid Metabolism	DNA Damage Response	#N/A
CYFIP1	23191	-3.47027	0.0111764	234	cytoplasmic FMR1 interacting protein 1	Cytoskeleton		19524508, 27432794, 25588502, 24050404
LARGE2	120071	-3.46983	0.0111915	235	LARGE xylosyl- and glucuronyltransferase 2 (previously GYLTL1B)	Protein Modification & Proteolysis		27496765, 25455932, 23223448
PRKRA	8575	-3.46927	0.0111989	236	protein activator of interferon induced protein kinase EIF2AK2	Immune Process		29429924
PNISR	25957	-3.4611	0.0112788	237	PNN interacting serine and arginine rich protein (previously SFRS18)	Unknown		#N/A
CDK11B	984	-3.45788	0.011317	238	cyclin dependent kinase 11B (previously CDC2L1)	Cell Cycle & DNA Replication	Centrosome Maturation and Duplication	26470709, 12082095, 21297952, 16462731, 25106495
TMEM42	131616	-3.45771	0.0113238	239	transmembrane protein 42	Unknown		#N/A
SAE1	10055	-3.45623	0.0113467	240	SUMO1 activating enzyme subunit 1	Protein Modification & Proteolysis		22679563, 31345225
MSH6	2956	-3.45565	0.0113499	241	mutS homolog 6	DNA Damage Repair & Nucleic Acid Metabolism	DNA Damage Response	20028993, 18538799, 15324697
CEP128	145508	-3.45521	0.0113614	242	centrosomal protein 128 (previously C14orf145)	Cell Cycle & DNA Replication	Centrosome Maturation and Duplication	30623524, 29514088
MFAP3	4238	-3.45069	0.0114335	243	microfibrillar associated protein 3	Cell Communication & Adhesion		32572962
NUP133	55746	-3.44018	0.0115129	244	nucleoporin 133	Protein Transport & Folding	Centrosome Maturation and Duplication	21383080, 29632243, 30821042
ADCK1	57143	-3.43692	0.0115568	245	aarF domain containing kinase 1	Metabolism		31125351
ORAI2	80228	-3.43688	0.0115631	246	ORAI calcium release-activated calcium modulator 2	Intracellular Trafficking & Vesicle Formation		27865925
CEACAM3	1084	-3.43687	0.0115689	247	carcinoembryonic antigen related cell adhesion molecule 3	Immune Process		14707113, 22448228
RFC1	5981	-3.43188	0.0116075	248	replication factor C subunit 1	Cell Cycle & DNA Replication	DNA Replication and Chromatin Structure	30210909
SRSF1	6426	-3.42632	0.0116755	249	serine and arginine rich splicing factor 1 (previously SFRS1)	mRNA Processing	DNA Damage Response	17310252, 24926616, 26431027, 22245967, 29262322
TMC7	79905	-3.42521	0.0116885	250	transmembrane channel like 7	Ion & Small Molecule Transport		#N/A
AKR1C1	1645	-3.42511	0.0117058	251	aldo-keto reductase family 1 member C1	Metabolism		29344298, 31182137, 28474672
ME2	4200	-3.42059	0.0117455	252	malic enzyme 2	Metabolism		23334421, 29654155, 30160039
TBL3	10607	-3.41846	0.01178	253	transducin beta like 3	Cell Cycle & DNA Replication	DNA Replication and Chromatin Structure	22659140
PLB1	151056	-3.41506	0.011827	254	phospholipase B1	Metabolism		15826239
ZNF302	55900	-3.41245	0.0118761	255	zinc finger protein 302	Chromatin & Transcription		#N/A
COPS8	10920	-3.41167	0.011908	256	COP9 signalosome subunit 8	Protein Modification & Proteolysis	Kinetochore Attachments and Chromosome Alignment	28816574, 31550462, 23689509
SCG2	7857	-3.40488	0.0119833	257	secretogranin II	Cell Communication & Adhesion		#N/A
OR2T1	26696	-3.40438	0.0119937	258	olfactory receptor family 2 subfamily T member 1	Signal Transducion		#N/A
GLYAT	10249	-3.40232	0.0120486	259	glycine-N-acyltransferase	Enzyme Activity		22475485
PI15	51050	-3.38428	0.0122556	260	peptidase inhibitor 15	Metabolism		#N/A
ESYT2	57488	-3.37935	0.0123094	261	extended synaptotagmin 2	Intracellular Trafficking & Vesicle Formation		25922075
OR51T1	401665	-3.37141	0.012393	262	olfactory receptor family 51 subfamily T member 1	Signal Transduction		#N/A
MAGEA9	4108	-3.36659	0.0124416	263	MAGE family member A9	Unknown		30302801
UST	10090	-3.36631	0.0124489	264	uronyl 2-sulfotransferase	Enzyme Activity		10187838
RPS6	6194	-3.36447	0.0124635	265	ribosomal protein S6	Translation & Ribosome Biogenesis		26614871, 30504425
SPAG16	79582	-3.35936	0.01252	266	sperm associated antigen 16	Miscellaneous
BRIP1	83990	-3.35474	0.0125576	267	BRCA1 interacting protein C-terminal helicase 1	DNA Damage Repair & Nucleic Acid Metabolism	DNA Damage Response	23108394, 18345034, 16116421, 30232006, 26870246
LILRB3	11025	-3.34773	0.0126303	268	leukocyte immunoglobulin like receptor B3	Immune Process		#N/A
DYRK3	8444	-3.33794	0.0127186	269	dual specificity tyrosine phosphorylation regulated kinase 3	Cell Cycle & DNA Replication	Mitotic Entry and Cell Cycle Progression	29973724, 20167603, 23415227, 12356771
PGK1	5230	-3.33788	0.0127275	270	phosphoglycerate kinase 1	Metabolism		31815035, 30029001,31492635, 30537744
ZFYVE9	9372	-3.33273	0.0127897	271	zinc finger FYVE-type containing 9	Signal Transducion		26729221
ZC2HC1C	79696	-3.32841	0.0128215	272	zinc finger C2HC-type containing 1C (previously FAM164C)	Unknown		#N/A
FAM126A	84668	-3.31925	0.012924	273	family with sequence similarity 126 member A	Signal Transducion		26571211
PFDN2	5202	-3.31694	0.0129375	274	prefoldin subunit 2	Protein Transport & Folding		27025979
MSGN1	343930	-3.31374	0.0129856	275	mesogenin 1	Developmental Process		28242612, 23172917
PTPN9	5780	-3.313	0.0129924	276	protein tyrosine phosphatase, non-receptor type 9	Signal Transducion		20335174, 30804683, 26023796, 30399427
OR10A2	341276	-3.30651	0.013063	277	olfactory receptor family 10 subfamily A member 2	Signal Transducion		#N/A
KRT6C	140446	-3.2995	0.0131539	278	keratin 6C	Cytoskeleton		31768767
ZNF485	220992	-3.29933	0.0131597	279	zinc finger protein 485	Chromatin & Transcription		#N/A
SPDYA	245711	-3.29403	0.0132725	280	speedy/RINGO cell cycle regulator family member A	Cell Cycle & DNA Replication	Mitotic Entry and Cell Cycle Progression	12972555, 31829284, 17507798, 12839962, 17671428, 24836103, 25594028
FYTTD1	84248	-3.29329	0.0133065	281	forty-two-three domain containing 1	Translation & Ribosome Biogenesis		#N/A
TNFRSF13B	23495	-3.29071	0.0133525	282	TNF receptor superfamily member 13B	Immune Process		31400636
MET	4233	-3.28521	0.013388	283	MET proto-oncogene, receptor tyrosine kinase	Signal Transduction	Receptor Tyrosine Kinase & Ephrins	30134579, 26366398
RHEB	6009	-3.27235	0.0134743	284	Ras homolog enriched in brain	Apoptosis & Cell Fate		31332784, 29236692
FUT6	2528	-3.2671	0.013514	285	fucosyltransferase 6	Metabolism		28771224, 30742932, 27519168, 29215790, 12670495
C12orf54	121273	-3.26367	0.0135427	286	chromosome 12 open reading frame 54	Unknown		#N/A
CPS1	1373	-3.26347	0.0135521	287	carbamoyl-phosphate synthase 1	DNA Damage Repair & Nucleic Acid Metabolism	DNA Replication and Chromatin Structure	28538732
CRB3	92359	-3.25763	0.0136718	288	crumbs 3, cell polarity complex component	Cytoskeleton	Centrosome Maturation and Duplication	30440051, 29602199, 28436991, 28079891, 30980524
PLEK2	26499	-3.25577	0.0137105	289	pleckstrin 2	Cytoskeleton		31182136, 31498891, 17658464
SEC16B	89866	-3.24758	0.0138458	290	SEC16 homolog B, endoplasmic reticulum export factor	Protein Transport & Folding		21768384
ATP6V1C1	528	-3.23641	0.013988	291	ATPase H+ transporting V1 subunit C1	Ion & Small Molecule Transport		24454753, 18657050, 24155661, 24454753, 28504970
MBLAC2	153364	-3.2291	0.0140418	292	metallo-beta-lactamase domain containing 2	Unknown		#N/A
SNRPG	6637	-3.22862	0.0140523	293	small nuclear ribonucleoprotein polypeptide G	mRNA Processing		32296580
SLC10A4	201780	-3.22131	0.0141406	294	solute carrier family 10 member 4	Ion & Small Molecule Transport		23506869
STX1B	112755	-3.22055	0.0141578	295	syntaxin 1B	Cell Communication & Adhesion		25362483
RUBCN	9711	-3.21742	0.0142117	296	RUN and cysteine rich domain containing beclin 1 interacting protein (previously KIAA0226)	Intracellular Trafficking & Vesicle Formation		31448672
TRNAU1AP	54952	-3.21343	0.0142341	297	tRNA selenocysteine 1 associated protein 1	Translation & Ribosome Biogenesis		29758194
RGPD5	84220	-3.20759	0.014301	298	RANBP2-like and GRIP domain containing 5	Unknown		#N/A
ERGIC1	57222	-3.20712	0.0143167	299	endoplasmic reticulum-golgi intermediate compartment 1	Protein Transport & Folding		29549924
DPYSL5	56896	-3.20282	0.0143491	300	dihydropyrimidinase like 5	Developmental Process	Kinetochore Attachments and Chromosome Alignment	30257070, 20702696, 26122847
ABHD3	171586	-3.20137	0.014369	301	abhydrolase domain containing 3	Enzyme Activity		#N/A
RSL1D1	26156	-3.19987	0.0143925	302	ribosomal L1 domain containing 1	Apoptosis & Cell Fate		26686419, 18678645, 25749381, 27811966
CALHM1	255022	-3.1988	0.0144092	303	calcium homeostasis modulator 1	Ion & Small Molecule Transport		23345406
LENEP	55891	-3.18987	0.0144797	304	lens epithelial protein	Apoptosis & Cell Fate		#N/A
GAB1	2549	-3.18835	0.0145263	305	GRB2 associated binding protein 1	Signal Transducion		30697991, 26276357, 28893350, 25969544, 14973141, 12808090
SLC36A3	285641	-3.18629	0.0145325	306	solute carrier family 36 member 3	Ion & Small Molecule Transport		#N/A
ADAP1	11033	-3.18595	0.0145398	307	ArfGAP with dual PH domains 1	Cytoskeleton		15923660, 11050434, 16287813,14625293
TAX1BP3	30851	-3.1858	0.0145482	308	Tax1 binding protein 3	Cytoskeleton		23563176, 23010083, 21139582, 22564736, 15492812
MIA	8190	-3.18311	0.0145947	309	melanoma inhibitory activity	Cell Communication & Adhesion		19521988, 15201995
GLYR1	84656	-3.17284	0.0147489	310	glyoxylate reductase 1 homolog	Chromatin & Transcription		29759984, 32370786
PRXL2A	84293	-3.17132	0.0148064	311	Peroxiredoxin like 2A (previously C10orf58)	Enzyme Activity		30785086, 32124993, 19951071
KRT81	3887	-3.16766	0.0148571	312	keratin 81	Cell Communication & Adhesion		28405679
XAGE5	170627	-3.16756	0.0148649	313	X antigen family member 5	Unknown		#N/A
CYP2A7	1549	-3.16278	0.0149203	314	cytochrome P450 family 2 subfamily A member 7	Enzyme Activity		22706231
TMEM38B	55151	-3.15807	0.0149679	315	transmembrane protein 38B	Ion & Small Molecule Transport		#N/A
LPAR4	2846	-3.15495	0.0150102	316	lysophosphatidic acid receptor 4	Signal Transducion		29240250, 31778241, 30357839, 27993681
NGLY1	55768	-3.14826	0.0150975	317	N-glycanase 1	Protein Modification & Proteolysis		28750948
ANOS1	3730	-3.14706	0.015121	318	anosmin 1 (previously KAL1)	Miscellaneous		11696423, 19844165
ZNF610	162963	-3.13352	0.0153091	319	zinc finger protein 610	Chromatin & Transcription		#N/A
CFAP299	255119	-3.13064	0.0153577	320	Cilia and flagella associated protein 299 (previously C4orf22)	Unknown		#N/A
TPP2	7174	-3.12601	0.0153948	321	tripeptidyl peptidase 2	Protein Modification & Proteolysis	Centrosome Maturation and Duplication	16762321, 15735022, 21647238
DPY19L4	286148	-3.12242	0.0154523	322	dpy-19 like 4	Protein Modification & Proteolysis		#N/A
IL1RL2	8808	-3.12037	0.0154764	323	interleukin 1 receptor like 2	Immune Process		30452921
CALM2	805	-3.11882	0.015537	324	calmodulin 2	Signal Transduction	Central Spindle and Cytokinesis	27165696, 16760425, 15225611
SCO2	9997	-3.11675	0.0155971	325	SCO2, cytochrome c oxidase assembly protein	Metabolism		16728594, 23319048, 26676373, 19706541
SERBP1	26135	-3.11565	0.015607	326	SERPINE1 mRNA binding protein 1	Translation & Ribosome Biogenesis		28369267, 27449037, 32762776, 26068472
MMACHC	25974	-3.11422	0.0156222	327	methylmalonic aciduria (cobalamin deficiency) cblC type, with homocystinuria	Metabolism		19200761
PGLYRP1	8993	-3.10963	0.0157152	328	peptidoglycan recognition protein 1	Immune Process		26183779
MGAT1	4245	-3.10794	0.0157324	329	mannosyl (alpha-1,3-)-glycoprotein beta-1,2-N-acetylglucosaminyltransferase	Protein Modification & Proteolysis		29310626, 22957033, 31494931, 24114764
NRN1	51299	-3.10589	0.0157868	330	neuritin 1	Miscellaneous		31938301
WDR55	54853	-3.10052	0.0158636	331	WD repeat domain 55	Translation & Ribosome Biogenesis		18769712
POF1B	79983	-3.099	0.0158688	332	premature ovarian failure, 1B	Cell Communication & Adhesion	Centrosome Maturation and Duplication	25084053, 21940798
TPH2	121278	-3.0954	0.0159268	333	tryptophan hydroxylase 2	Metabolism		29314569
SGSM3	27352	-3.09394	0.0159514	334	small G protein signaling modulator 3	Signal Transducion		17509819
POLR1G	10849	-3.09049	0.0159958	335	RNA polymerase I subunit G (previously CD3EAP)	Chromatin & Transcription		#N/A
GRHPR	9380	-3.08294	0.0160502	336	glyoxylate and hydroxypyruvate reductase	Metabolism		#N/A
SLC1A7	6512	-3.08109	0.0160711	337	solute carrier family 1 member 7	Ion & Small Molecule Transport		23506861
RPL10A	4736	-3.0793	0.0160852	338	ribosomal protein L10a	Translation & Ribosome Biogenesis		#N/A
VPS37B	79720	-3.07787	0.0161212	339	VPS37B, ESCRT-I subunit	Intracellular Trafficking & Vesicle Formation		31492760
IGF1	3479	-3.07488	0.0162059	340	insulin like growth factor 1	Signal Transducion		32186268, 29251331, 29017078, 29475434, 28223169
MPHOSPH6	10200	-3.07258	0.0162399	341	M-phase phosphoprotein 6	Translation & Ribosome Biogenesis		32003502
RPP38	10557	-3.06934	0.0162603	342	ribonuclease P/MRP subunit p38	Translation & Ribosome Biogenesis		12907726
SNRNP27	11017	-3.05857	0.0164087	343	small nuclear ribonucleoprotein U4/U6.U5 subunit 27	mRNA Processing		#N/A
RPL15	6138	-3.05497	0.0164667	344	ribosomal protein L15	Translation & Ribosome Biogenesis		31523176, 16608517, 27612557
C1orf174	339448	-3.05321	0.0164959	345	chromosome 1 open reading frame 174	Unknown		#N/A
COG7	91949	-3.04409	0.0166418	346	component of oligomeric golgi complex 7	Intracellular Trafficking & Vesicle Formation		#N/A
C5orf22	55322	-3.04387	0.0166611	347	chromosome 5 open reading frame 22	Unknown		#N/A
AURKA	6790	-3.04151	0.0166956	348	aurora kinase A	Cell Cycle & DNA Replication	Centrosome Maturation and Duplication	27335426, 28218735, 28322787, 30097580, 30108183, 30602538, 26832443
ICA1L	130026	-3.04061	0.0167149	349	islet cell autoantigen 1 like	Unknown		#N/A
DPPA4	55211	-3.03239	0.0168231	350	developmental pluripotency associated 4	Developmental Process		30031967, 23963736
SRGAP3	9901	-3.0274	0.0168827	351	SLIT-ROBO Rho GTPase activating protein 3	Cell Communication & Adhesion		23108406
GAPDHS	26330	-3.02708	0.016902	352	glyceraldehyde-3-phosphate dehydrogenase, spermatogenic	Metabolism		29626473
YKT6	10652	-3.02588	0.0169234	353	YKT6 v-SNARE homolog	Intracellular Trafficking & Vesicle Formation		30010460
DARS2	55157	-3.02482	0.0169548	354	aspartyl-tRNA synthetase 2, mitochondrial	Translation & Ribosome Biogenesis		#N/A
TIMELESS	8914	-3.00923	0.0172297	355	timeless circadian clock	Cell Cycle & DNA Replication	DNA Replication and Chromatin Structure	26344098, 17141802, 17296725, 15798197, 27068713, 30100061, 31604679
CPXM2	119587	-3.00726	0.0172814	356	carboxypeptidase X, M14 family member 2	Unknown		31364750
WRAP53	55135	-3.00432	0.0173196	357	WD repeat containing antisense to TP53	Cell Cycle & DNA Replication	DNA Damage Response	19179534, 19250907, 19571673
TRIO	7204	-3.00184	0.0173515	358	trio Rho guanine nucleotide exchange factor	Cell Communication & Adhesion		10341202, 29207149
RPL39L	116832	-2.99517	0.0174993	359	ribosomal protein L39 like	Unknown		#N/A
EEF1AKNMT	51603	-2.99348	0.0175333	360	EEF1A lysine and N-terminal methyltransferase (previously METTL13)	Translation & Ribosome Biogenesis		30612740
CIR1	9541	-2.99329	0.0175474	361	corepressor interacting with RBPJ, 1	mRNA Processing		15652350, 9771976
ACRV1	56	-2.99328	0.0175568	362	acrosomal vesicle protein 1	Intracellular Trafficking & Vesicle Formation		#N/A
STK3	6788	-2.98899	0.017641	363	serine/threonine kinase 3	Signal Transducion	Kinetochore Attachments and Chromosome Alignment	15618521, 20086174, 17889669, 28648780, 29789391
AAK1	22848	-2.98761	0.017653	364	AP2 associated kinase 1	Intracellular Trafficking & Vesicle Formation		21464124, 30605688
GALNT14	79623	-2.98634	0.0176802	365	polypeptide N-acetylgalactosaminyltransferase 14	Protein Modification & Proteolysis		29428518, 29702465, 27982029, 31292201
CAPZB	832	-2.98592	0.017688	366	capping actin protein of muscle Z-line beta subunit	Cytoskeleton		26965049, 30878582
ABCC11	85320	-2.98248	0.017723	367	ATP binding cassette subfamily C member 11	Ion & Small Molecule Transport		15537867, 27588398, 20718756, 17237272, 32217741
PIK3CB	5291	-2.97927	0.0178051	368	phosphatidylinositol-4,5-bisphosphate 3-kinase catalytic subunit beta	Signal Transducion		32312789, 28630349
NME1	4830	-2.97911	0.017814	369	NME/NM23 nucleoside diphosphate kinase 1	DNA Damage Repair & Nucleic Acid Metabolism	DNA Damage Response	31311812, 25017017, 24829611, 11121025, 30875636
SMDT1	91689	-2.97669	0.0178401	370	single-pass membrane protein with aspartate rich tail 1 (previously C22orf32)	Apoptosis & Cell Fate		30782485, 26774479
GTF3C6	112495	-2.97464	0.017884	371	general transcription factor IIIC subunit 6	Chromatin & Transcription		27663376
CEL	1056	-2.96957	0.0179817	372	carboxyl ester lipase	Metabolism		16865281
DHRS4L2	317749	-2.96774	0.0180136	373	dehydrogenase/reductase 4 like 2	Enzyme Activity		#N/A
MTX2	10651	-2.96629	0.018057	374	metaxin 2	Apoptosis & Cell Fate		27845183
TOM1	10043	-2.96094	0.0181249	375	target of myb1 membrane trafficking protein	Intracellular Trafficking & Vesicle Formation	Mitotic Entry and Cell Cycle Progression	22933573
LAPTM4B	55353	-2.95436	0.0181871	376	lysosomal protein transmembrane 4 beta	Apoptosis & Cell Fate		27212036, 31410015, 25588945, 26280656
MSH4	4438	-2.95358	0.018208	377	mutS homolog 4	DNA Damage Repair & Nucleic Acid Metabolism	DNA Damage Response	15489243
IGF2BP2	10644	-2.95013	0.0182775	378	insulin like growth factor 2 mRNA binding protein 2	Translation & Ribosome Biogenesis		31791342, 31852504, 30335892, 29736175, 27733218
MMP21	118856	-2.94562	0.0183209	379	matrix metallopeptidase 21	Cell Communication & Adhesion		18286480, 29731903
ASB16	92591	-2.9409	0.0184144	380	ankyrin repeat and SOCS box containing 16	Protein Modification & Proteolysis		#N/A
CST8	10047	-2.93845	0.0184683	381	cystatin 8	Miscellaneous		21051588
PTK7	5754	-2.93737	0.0185158	382	protein tyrosine kinase 7 (inactive)	Signal Transduction		28077676, 31490704, 28545451, 31894477
ETFDH	2110	-2.9354	0.0185487	383	electron transfer flavoprotein dehydrogenase	Metabolism		30424791
KRT6B	3854	-2.934	0.0186005	384	keratin 6B	Cell Communication & Adhesion		30389720, 29610398
GLP2R	9340	-2.92871	0.0186841	385	glucagon like peptide 2 receptor	Cell Communication & Adhesion		#N/A
RAD9B	144715	-2.92748	0.0187275	386	RAD9 checkpoint clamp component B	DNA Damage Repair & Nucleic Acid Metabolism	DNA Damage Response	20081369, 22399810
ARAP3	64411	-2.92593	0.0187505	387	ArfGAP with RhoGAP domain, ankyrin repeat and PH domain 3	Cell Communication & Adhesion		15546919, 21490342, 15296756, 21076469
ANKRD26P1	124149	-2.92445	0.0187745	388	ankyrin repeat domain 26 pseudogene 1	Non-coding or Pseudogene		#N/A
CTPS2	56474	-2.92273	0.0188043	389	CTP synthase 2	DNA Damage Repair & Nucleic Acid Metabolism	DNA Damage Response	20739275
FHL1	2273	-2.92168	0.0188106	390	four and a half LIM domains 1	Unknown		29434030, 19840196
PDLIM5	10611	-2.92052	0.0188534	391	PDZ and LIM domain 5	Developmental Process		25635515, 29228678
PARP9	83666	-2.92039	0.0188612	392	poly(ADP-ribose) polymerase family member 9	DNA Damage Repair & Nucleic Acid Metabolism	DNA Damage Response	23230272, 28525742, 30128030, 24886089
PCP4	5121	-2.91824	0.0189182	393	Purkinje cell protein 4	Signal Transduction		31938214, 27384474, 25153723
DECR1	1666	-2.91439	0.0190112	394	2,4-dienoyl-CoA reductase 1	Metabolism		17636013, 32427840, 32686647
EFHD1	80303	-2.91097	0.0190881	395	EF-hand domain family member D1	Metabolism		26975899
EFNA2	1943	-2.9096	0.0191063	396	ephrin A2	Cell Communication & Adhesion	Receptor Tyrosine Kinase & Ephrins	21193391
GARRE1	9710	-2.90675	0.0191743	397	granule associated Rac and RHOG effector 1 (previously KIAA0355)	Cytoskeleton		31871319
TMEM79	84283	-2.90243	0.0192684	398	transmembrane protein 79	Miscellaneous		30463955
OGFRL1	79627	-2.89926	0.019318	399	opioid growth factor receptor like 1	Signal Transduction		30246052
MAPK7	5598	-2.89291	0.0194032	400	mitogen-activated protein kinase 7	Signal Transducion		28212585, 30565701, 27793024, 26460937, 25678598
CTU2	348180	-2.8914	0.0194575	401	cytosolic thiouridylase subunit 2	Translation & Ribosome Biogenesis		18391219, 29925953
TMPRSS13	84000	-2.88951	0.0194978	402	transmembrane serine protease 13	Signal Transduction		20977675, 32807808, 32868877
DDX19B	11269	-2.88029	0.0196577	403	DEAD-box helicase 19B	Translation & Ribosome Biogenesis		10428971, 28180304
SMARCB1	6598	-2.87983	0.0196676	404	SWI/SNF related, matrix associated, actin dependent regulator of chromatin, subfamily b, member 1	Chromatin & Transcription	DNA Replication and Chromatin Structure	29280680, 27941797 , 31543342, 21654818, 29483235
EPHA8	2046	-2.87803	0.0197047	405	EPH receptor A8	Cell Communication & Adhesion	Receptor Tyrosine Kinases & Ephrins	31026069, 11416136, 25683004
THOP1	7064	-2.87758	0.019712	406	thimet oligopeptidase 1	Enzyme Activity		18571100
NACC1	112939	-2.87714	0.0197314	407	nucleus accumbens associated 1	Chromatin & Transcription		24200849, 21562571, 30373858, 28781078, 28713930, 28548937, 26832399, 22761335, 22665267, 21743489
DOCK6	57572	-2.87652	0.0197528	408	dedicator of cytokinesis 6	Cytoskeleton		21820096, 29587866
C8orf44	56260	-2.87067	0.0198782	409	chromosome 8 open reading frame 44	Non-coding or Pseudogene		#N/A
MPP7	143098	-2.8692	0.0198876	410	membrane palmitoylated protein 7	Cell Communication & Adhesion	Centrosome Maturation and Duplication	17237226, 17332497
ARPP19	10776	-2.86811	0.0199075	411	cAMP regulated phosphoprotein 19	Cell Cycle & DNA Replication	Spindle Assembly Checkpoint	21164014, 24391510, 24616226
CDK5RAP3	80279	-2.86615	0.0199409	412	CDK5 regulatory subunit associated protein 3	Cell Cycle & DNA Replication	Mitotic Entry and Cell Cycle Progression	19223857, 15790566, 16173922, 31765941, 32606358, 23478299
COQ9	57017	-2.86305	0.0199807	413	coenzyme Q9	Metabolism		25339443
MID1	4281	-2.86301	0.0199875	414	midline 1	Protein Modification & Proteolysis	Spindle Assembly Checkpoints	29450633, 30941058, 32953821, 18949047, 25959226
TAGLN3	29114	-2.85691	0.0201077	415	transgelin 3	Cytoskeleton		29615809
TMEM159	57146	-2.85651	0.020116	416	transmembrane protein 159	Metabolism		31708432
TRIM14	9830	-2.85348	0.0201254	417	tripartite motif containing 14	Immune Process		29867201, 30728039, 30555277, 30272351
AMDHD1	144193	-2.85209	0.0201442	418	amidohydrolase domain containing 1	Enzyme Activity		#N/A
ARHGAP33	115703	-2.84756	0.0202117	419	Rho GTPase activating protein 33 (previously SNX26)	Ion & Small Molecule Transport		#N/A
LIPH	200879	-2.84423	0.0202634	420	lipase H	Metabolism		32618099
LDHC	3948	-2.84369	0.0202827	421	lactate dehydrogenase C	Metabolism		12438276
NPY2R	4887	-2.84122	0.0203423	422	neuropeptide Y receptor Y2	Signal Transduction		#N/A
GTF3A	2971	-2.84047	0.020358	423	general transcription factor IIIA	Translation & Ribosome Biogenesis		#N/A
RAB1B	81876	-2.83844	0.0203967	424	RAB1B, member RAS oncogene family	Intracellular Trafficking & Vesicle Formation		26977884, 17429068, 25970785
TCTN1	79600	-2.83815	0.0204082	425	tectonic family member 1	Signal Transduction		31297133, 29042969, 30008857, 25737023, 26252641
FAM160A2	84067	-2.83739	0.0204359	426	family with sequence similarity 160 member A2	Intracellular Trafficking & Vesicle Formation		#N/A
SLC5A11	115584	-2.83339	0.0205372	427	solute carrier family 5 member 11	Ion & Small Molecule Transport		#N/A
HDAC7	51564	-2.83273	0.0205513	428	histone deacetylase 7	Chromatin & Transcription		29126425, 31375747, 31081251, 26853466, 21120446
FNBP1	23048	-2.83062	0.0206465	429	formin binding protein 1	Cytoskeleton	DNA Replication and Chromatin Structure	32665637, 14596906, 29651632
LAPTM5	7805	-2.82986	0.0206627	430	lysosomal protein transmembrane 5	Apoptosis & Cell Fate		27058622, 28464033, 27922670, 32582531
ZNF683	257101	-2.82721	0.0207426	431	zinc finger protein 683	Chromatin & Transcription		26440905
FAM184A	79632	-2.82677	0.0207609	432	family with sequence similarity 184 member A	Unknown		31105744
CLCN5	1184	-2.82374	0.0208163	433	chloride voltage-gated channel 5	Ion & Small Molecule Transport		29479306, 29791050
PRAM1	84106	-2.81284	0.021053	434	PML-RARA regulated adaptor molecule 1	Developmental Process		#N/A
GPR18	2841	-2.8098	0.0210781	435	G protein-coupled receptor 18	Signal Transducion		32914978, 20346144
GPBP1L1	60313	-2.80964	0.0210854	436	GC-rich promoter binding protein 1 like 1	Chromatin & Transcription		#N/A
ZDHHC11	79844	-2.8016	0.0212072	437	zinc finger DHHC-type containing 11	Immune Process		29429998, 28331227
IFIT3	3437	-2.79932	0.0212354	438	interferon induced protein with tetratricopeptide repeats 3	Immune Process		17050680, 23415865, 30626937, 25650658
SGO2	151246	-2.79874	0.0212637	439	shugoshin 2	Cell Cycle & DNA Replication	Kinetochore Attachments and Chromosome Alignment	20889715, 17205076, 31657478, 30829571, 31527146, 28947820
SYMPK	8189	-2.79673	0.0213243	440	symplekin	mRNA Processing	Kinetochore Attachments and Chromosome Alignment	28630428, 20823274, 20133805, 22218735
MAP7	9053	-2.79626	0.0213337	441	microtubule associated protein 7	Cytoskeleton	Kinetochore Attachments and Chromosome Alignment	30770434, 31085585, 31956295, 29361957
PRKCQ	5588	-2.7938	0.0214115	442	protein kinase C theta	Apoptosis & Cell Fate		27663795, 32600444, 27816489, 22286759
NLRP1	22861	-2.7921	0.0214685	443	NLR family pyrin domain containing 1	Apoptosis & Cell Fate		32558991, 28263976
UBXN1	51035	-2.78951	0.0215542	444	UBX domain protein 1	Immune Process		23545497, 20351172
EMD	2010	-2.78717	0.0216122	445	emerin	Chromatin & Transcription		22570481, 30154147, 27960036, 31117946
OR1S2	219958	-2.78616	0.0216373	446	olfactory receptor family 1 subfamily S member 2	Signal Transducion		#N/A
PAOX	196743	-2.7846	0.0216582	447	polyamine oxidase	Metabolism		12477380
FBXO36	130888	-2.78062	0.0217486	448	F-box protein 36	Protein Modification & Proteolysis		#N/A
MAP3K14	9020	-2.7799	0.0217774	449	mitogen-activated protein kinase kinase kinase 14	Signal Transducion		9020361, 30061013, 30347849, 27889261
FZD4	8322	-2.77412	0.0219472	450	frizzled class receptor 4	Signal Transducion		31807066, 20713528, 29566281
RSRC2	65117	-2.7739	0.0219519	451	arginine and serine rich coiled-coil 2	Unknown		17203224
ESPN	83715	-2.77137	0.0220397	452	espin	Cytoskeleton		29572253, 30618491
FBL	2091	-2.76306	0.0221798	453	fibrillarin	Translation & Ribosome Biogenesis		30540930, 24029231
COPS9	150678	-2.76122	0.0221944	454	COP9 signalosome subunit 9 (previously MYEOV2)	Protein Modification & Proteolysis		27774986, 27029275
LMTK3	114783	-2.75724	0.0223214	455	lemur tyrosine kinase 3	Signal Transducion		30242244, 26212333, 24939894, 29540829, 21602804
CDK2	1017	-2.75294	0.0224008	456	cyclin dependent kinase 2	Cell Cycle & DNA Replication	Centrosome Maturation and Duplication	31839441
ST3GAL1	6482	-2.75235	0.0224489	457	ST3 beta-galactoside alpha-2,3-sialyltransferase 1	Protein Modification & Proteolysis		30375371, 30252131
ELK4	2005	-2.74851	0.022544	458	ELK4, ETS transcription factor	Chromatin & Transcription		22722849, 21846680
RNF220	55182	-2.74799	0.0225613	459	ring finger protein 220	Protein Modification & Proteolysis		25266658, 20170641, 32896826
ZCCHC2	54877	-2.74586	0.0225968	460	zinc finger CCHC-type containing 2	Chromatin & Transcription		31677785
RIMBP2	23504	-2.74512	0.022625	461	RIMS binding protein 2	Cell Communication & Adhesion		30661983
NOX3	50508	-2.74465	0.0226449	462	NADPH oxidase 3	Metabolism		17237347
IL17RD	54756	-2.74404	0.0226789	463	interleukin 17 receptor D	Signal Transducion		30867319, 19888221, 26950413
RPS6KA6	27330	-2.74334	0.0226919	464	ribosomal protein S6 kinase A6	Signal Transducion		31545499, 23635776
C1QTNF1	114897	-2.74328	0.0226987	465	C1q and TNF related 1	Miscellaneous		29733904
COPS6	10980	-2.74256	0.0227254	466	COP9 signalosome subunit 6	Protein Modification & Proteolysis		27774986, 27029275, 32289284
AR	367	-2.74148	0.0227458	467	androgen receptor	Chromatin & Transcription		25107669, 20812024, 25927139, 31156720
BRAF	673	-2.73276	0.022867	468	B-Raf proto-oncogene, serine/threonine kinase	Signal Transducion		31426419, 31081213
CCDC197	256369	-2.73249	0.0228743	469	coiled-coil domain containing 197 (previously C14orf48)	Unknown		#N/A
SEPTIN4	5414	-2.73094	0.0229104	470	septin 4 (previously SEPT4)	Cytoskeleton		21824006, 20952537
COMMD8	54951	-2.73053	0.0229402	471	COMM domain containing 8	Unknown		30982576
UTP15	84135	-2.72987	0.0229632	472	UTP15, small subunit processome component	Translation & Ribosome Biogenesis		#N/A
ALS2CL	259173	-2.72647	0.0230536	473	ALS2 C-terminal like	Intracellular Trafficking & Vesicle Formation		15388334
NXF1	10482	-2.72583	0.023063	474	nuclear RNA export factor 1	Translation & Ribosome Biogenesis		26944680
GGA2	23062	-2.72303	0.023133	475	golgi associated, gamma adaptin ear containing, ARF binding protein 2	Intracellular Trafficking & Vesicle Formation		29358589, 30578931
ETF1	2107	-2.72007	0.0232036	476	eukaryotic translation termination factor 1	Translation & Ribosome Biogenesis		7990965
PRKAG1	5571	-2.72004	0.0232203	477	protein kinase AMP-activated non-catalytic subunit gamma 1	Metabolism		30232152
DKK4	27121	-2.71887	0.0232276	478	dickkopf WNT signaling pathway inhibitor 4	Signal Transducion		29904276, 27272409
ZCCHC24	219654	-2.71862	0.0232427	479	zinc finger CCHC-type containing 24	Unknown		#N/A
FUZ	80199	-2.71558	0.023352	480	fuzzy planar cell polarity protein	Cell Communication & Adhesion	Centrosome Maturation and Duplication	29421438
ASTN1	460	-2.71317	0.0234168	481	astrotactin 1	Cell Communication & Adhesion		30262652, 30242134
GPR15	2838	-2.70769	0.0235537	482	G protein-coupled receptor 15	Signal Transducion		23661644
PRKAR1A	5573	-2.7074	0.0235751	483	protein kinase cAMP-dependent type I regulatory subunit alpha	Metabolism		27995993, 27803029
CAMTA1	23261	-2.70649	0.0236337	484	calmodulin binding transcription activator 1	Chromatin & Transcription		21857646, 27669232
HSDL2	84263	-2.70471	0.0236807	485	hydroxysteroid dehydrogenase like 2	Enzyme Activity		31217732
PUS3	83480	-2.70445	0.023688	486	pseudouridylate synthase 3	Translation & Ribosome Biogenesis		27055666
SNHG29	125144	-2.70441	0.0236974	487	small nucleolar RNA host gene 29 (previously C17orf45)	Non-coding or Pseudogene
TMEM139	135932	-2.68716	0.024093	488	transmembrane protein 139	Ion & Small Molecule Transport		26049106
LYG2	254773	-2.68422	0.0241573	489	lysozyme g2	Enzyme Activity		#N/A
ADTRP	84830	-2.68163	0.0241646	490	androgen dependent TFPI regulating protein (previously C6orf105)	Metabolism		27018888, 27235449
DDX28	55794	-2.67656	0.0243	491	DEAD-box helicase 28	Translation & Ribosome Biogenesis		25683708, 31907278
ISCA1	81689	-2.67366	0.0243345	492	iron-sulfur cluster assembly 1	Metabolism		32817474
LPAL2	80350	-2.67173	0.0243616	493	lipoprotein(a) like 2, pseudogene	Non-coding or Pseudogene		#N/A
MIDN	90007	-2.66928	0.0244176	494	midnolin	Metabolism		#N/A
RTP3	83597	-2.6685	0.0244604	495	receptor transporter protein 3	Signal Transducion		#N/A
DDR1	780	-2.66571	0.0245226	496	discoidin domain receptor tyrosine kinase 1	Cell Communication & Adhesion		31578591, 29483153, 27824116, 21289093
CENPO	79172	-2.66504	0.0245513	497	centromere protein O	Cell Cycle & DNA Replication	Kinetochore Attachments and Chromosome Alignment	18094054
C1QTNF8	390664	-2.6628	0.0246423	498	C1q and TNF related 8	Unknown		29949238
DPP9	91039	-2.6611	0.0246637	499	dipeptidyl peptidase 9	Protein Modification & Proteolysis		25486458, 29967349
TWSG1	57045	-2.65904	0.024729	500	twisted gastrulation BMP signaling modulator 1	Developmental Process		25592806
SEC61A2	55176	-2.65859	0.024739	501	Sec61 translocon alpha 2 subunit	Intracellular Trafficking & Vesicle Formation		18480044
TECTB	6975	-2.65747	0.024762	502	tectorin beta	Signal Transduction		20981024
FZD7	8324	-2.65727	0.0247813	503	frizzled class receptor 7	Signal Transducion		30548372, 28600110, 31419987, 27852064
CCL28	56477	-2.65277	0.0248905	504	C-C motif chemokine ligand 28	Cell Communication & Adhesion		27716621
RCOR2	283248	-2.65226	0.0249161	505	REST corepressor 2	Chromatin & Transcription		28420882, 21433225
ATP4A	495	-2.64971	0.0249574	506	ATPase H+/K+ transporting alpha subunit	Ion & Small Molecule Transport		31884095
PRKAR1B	5575	-2.6494	0.0249663	507	protein kinase cAMP-dependent type I regulatory subunit beta	Metabolism		#N/A
LHFPL2	10184	-2.64522	0.0250212	508	LHFPL tetraspan subfamily member 2	Developmental Process		26964900
OPN3	23596	-2.64468	0.0250316	509	opsin 3	Signal Transduction		31802643, 22313545
RCBTB1	55213	-2.6444	0.0250557	510	RCC1 and BTB domain containing protein 1	Cell Cycle & DNA Replication	DNA Damage Response	20926398
EMC8	10328	-2.6405	0.025134	511	ER membrane protein complex subunit 8 (previously COX4NB)	Unknown		#N/A
ZFP69	339559	-2.64004	0.0251612	512	ZFP69 zinc finger protein (previously ZNF642)	Chromatin & Transcription		19578398
CEP57	9702	-2.63736	0.0252459	513	centrosomal protein 57	Cell Cycle & DNA Replication	Centrosome Maturation and Duplication	19804566, 26743940, 32152252, 22508265, 23569207, 30804344
SLC5A7	60482	-2.63675	0.025271	514	solute carrier family 5 member 7	Ion & Small Molecule Transport		27288078
ZBTB7A	51341	-2.63581	0.0252893	515	zinc finger and BTB domain containing 7A	Chromatin & Transcription		20812024, 30265334, 31444154, 29207095, 31385585, 23727861, 25184678, 21392388, 25367850, 25514493, 24393848
GALNT3	2591	-2.6334	0.0253692	516	polypeptide N-acetylgalactosaminyltransferase 3	Protein Modification & Proteolysis		30917321, 30466404
OTUD7A	161725	-2.63276	0.0253865	517	OTU deubiquitinase 7A	Protein Modification & Proteolysis		9395075
LGALS9	3965	-2.62996	0.0254554	518	galectin 9	Immune Process		24333696, 31710313, 28045432
RAN	5901	-2.62885	0.025492	519	RAN, member RAS oncogene family	Cell Cycle & DNA Replication	Centrosome Maturation and Duplication	30565836, 29040603, 10408446, 31209254, 32528950, 11135312
ZMYM1	79830	-2.62475	0.025596	520	zinc finger MYM-type containing 1	Chromatin & Transcription		#N/A
TAPBP	6892	-2.62391	0.0256148	521	TAP binding protein	Immune Process		27068360
CPEB2	132864	-2.62343	0.0256216	522	cytoplasmic polyadenylation element binding protein 2	Translation & Ribosome Biogenesis		30145997, 31185986
CCDC82	79780	-2.62021	0.0257643	523	coiled-coil domain containing 82	Unknown		#N/A
EIF2B3	8891	-2.61462	0.0259007	524	eukaryotic translation initiation factor 2B subunit gamma	Translation & Ribosome Biogenesis		#N/A
H2BC14	8342	-2.61336	0.0259253	525	H2B clustered histone 14 (previously HIST1H2BM)	Chromatin & Transcription		#N/A
PERP	64065	-2.61317	0.0259441	526	PERP, TP53 apoptosis effector	Cell Communication & Adhesion		31508245, 21285247, 14614825, 20975948
MITF	4286	-2.60928	0.0260345	527	melanogenesis associated transcription factor	Chromatin & Transcription		31123060
SH2D4B	387694	-2.60289	0.0261636	528	SH2 domain containing 4B	Unknown		#N/A
CYP4F22	126410	-2.59736	0.0263716	529	cytochrome P450 family 4 subfamily F member 22	Metabolism		26056268
DHRS1	115817	-2.59529	0.0263972	530	dehydrogenase/reductase 1	Enzyme Activity		30031147
RBMX	27316	-2.59435	0.0264244	531	RNA binding motif protein, X-linked	Cell Cycle & DNA Replication	DNA Damage Response	32494026, 22832223, 29383807
DEGS2	123099	-2.5937	0.026451	532	delta 4-desaturase, sphingolipid 2	Metabolism		15063729
TLK1	9874	-2.58908	0.0266209	533	tousled like kinase 1	Chromatin & Transcription	DNA Damage Response	30101194, 30928383, 20581459, 18940270, 14583098, 18838128
FDPS	2224	-2.58702	0.0266794	534	farnesyl diphosphate synthase	Metabolism		30333528, 25025965, 30914801
ABHD16B	140701	-2.57748	0.0269172	535	abhydrolase domain containing 16B (previously C20orf135)	Unknown		#N/A
DIRAS3	9077	-2.57554	0.0269851	536	DIRAS family GTPase 3	Apoptosis & Cell Fate		29368982, 30266404
MAST4	375449	-2.57301	0.0270724	537	microtubule associated serine/threonine kinase family member 4	Cytoskeleton	Kinetochore Attachments and Chromosome Alignment	#N/A
SLU7	10569	-2.57264	0.0270839	538	SLU7 homolog, splicing factor	mRNA Processing		30657957
MAP3K15	389840	-2.57161	0.0271257	539	mitogen-activated protein kinase kinase kinase 15	Signal Transducion		20362554
SLC15A4	121260	-2.56984	0.0271926	540	solute carrier family 15 member 4	Ion & Small Molecule Transport		25238095
ABL1	25	-2.56971	0.0272151	541	ABL proto-oncogene 1, non-receptor tyrosine kinase	Signal Transducion		18827185, 24421390
TMEM147	10430	-2.56724	0.0272323	542	transmembrane protein 147	Signal Transduction		32694168, 21056967
CSTF2T	23283	-2.56698	0.027261	543	cleavage stimulation factor subunit 2 tau variant	Translation & Ribosome Biogenesis		#N/A
PTGS1	5742	-2.56607	0.0272866	544	prostaglandin-endoperoxide synthase 1	Metabolism		30312731, 29421522
ENG	2022	-2.56579	0.027318	545	endoglin	Cell Communication & Adhesion		21737454, 17540773, 29401587, 29945992, 26804178, 30248336
SLC8A1	6546	-2.56472	0.027342	546	solute carrier family 8 member A1	Ion & Small Molecule Transport		23506867
IQCD	115811	-2.56342	0.0273844	547	IQ motif containing D	Cytoskeleton	Kinetochore Attachments and Chromosome Alignment	30712531
IPO13	9670	-2.56316	0.0274147	548	importin 13	Protein Transport & Folding		26985906
PEAK3	374872	-2.56289	0.027433	549	PEAK family member 3 (previously C19orf35)	Signal Transduction		31311869, 31599110
GRAMD2B	65983	-2.55971	0.0275072	550	GRAM domain containing 2B (previously GRAMD3)	Unknown		#N/A
RPL7L1	285855	-2.55757	0.0275678	551	ribosomal protein L7 like 1	Unknown		#N/A
OXGR1	27199	-2.55606	0.0276044	552	oxoglutarate receptor 1	Signal Transduction		30520130
PON1	5444	-2.55524	0.0276295	553	paraoxonase 1	Enzyme Activity		28467805
PTPN23	25930	-2.55492	0.0276603	554	protein tyrosine phosphatase, non-receptor type 23	Intracellular Trafficking & Vesicle Formation		29066500, 21724833, 31768389
ZC3H13	23091	-2.55229	0.0277601	555	zinc finger CCCH-type containing 13	mRNA Processing		29547716, 30311220
KCTD18	130535	-2.55153	0.0277883	556	potassium channel tetramerization domain containing 18	Ion & Small Molecule Transport		#N/A
RPL12	6136	-2.5498	0.0278458	557	ribosomal protein L12	Translation & Ribosome Biogenesis		30220558
CCDC174	51244	-2.54796	0.0278767	558	coiled-coil domain containing 174 (previously C3orf19)	Unknown		26358778
ACLY	47	-2.54731	0.0278986	559	ATP citrate lyase	Metabolism		30195238, 31511060, 28689661
ANKRD13D	338692	-2.54725	0.0279085	560	ankyrin repeat domain 13D	Protein Transport & Folding		31985874
GTPBP2	54676	-2.5467	0.0279389	561	GTP binding protein 2	Signal Transduction		27484226
CDCA7	83879	-2.54584	0.0279848	562	cell division cycle associated 7	Cell Cycle & DNA Replication	DNA Replication and Chromatin Structure	23166294, 31221787, 30307408, 31970665, 33082427
CDC34	997	-2.54577	0.0279927	563	cell division cycle 34	Cell Cycle & DNA Replication	Mitotic Entry and Cell Cycle Progression	17461777, 10769200, 19126550
IRGQ	126298	-2.543	0.0281092	564	immunity related GTPase Q	Unknown		#N/A
DYNLRB2	83657	-2.54034	0.0281683	565	dynein light chain roadblock-type 2	Intracellular Trafficking & Vesicle Formation	Kinetochore Attachments and Chromosome Alignment	#N/A
RAP2A	5911	-2.53952	0.0281866	566	RAP2A, member of RAS oncogene family	Signal Transduction		25728512, 28747626
SELL	6402	-2.53818	0.0282132	567	selectin L	Cell Communication & Adhesion		3113919031249570
ULK2	9706	-2.53681	0.028242	568	unc-51 like autophagy activating kinase 2	Signal Transducion		30979586
QPCTL	54814	-2.53619	0.0282744	569	glutaminyl-peptide cyclotransferase like	Metabolism		30833751
GFOD1	54438	-2.53498	0.028301	570	glucose-fructose oxidoreductase domain containing 1 (previously C6orf114 ID: 85411)	Enzyme Activity		#N/A
SULF2	55959	-2.53468	0.0283198	571	sulfatase 2	Protein Modification & Proteolysis		27013228, 31499680, 31988246
ATP5F1E	27109	-2.5337	0.0283491	572	ATP synthase F1 subunit epsilon (previously ATP5S)	Metabolism		#N/A
SLC4A3	6508	-2.53229	0.02837	573	solute carrier family 4 member 3	Ion & Small Molecule Transport		29167417
LIAS	11019	-2.53211	0.0283925	574	lipoic acid synthetase	Metabolism		#N/A
CDR2L	30850	-2.52379	0.0285848	575	cerebellar degeneration related protein 2 like	Miscellaneous		33009713
PIK3R3	8503	-2.51994	0.0286731	576	phosphoinositide-3-kinase regulatory subunit 3	Signal Transducion		24837077, 32973127
EPHA7	2045	-2.51983	0.0286966	577	EPH receptor A7	Cell Communication & Adhesion	Receptor Tyrosine Kinases & Ephrins	23657875, 29022918
IGF2BP1	10642	-2.51766	0.0287374	578	insulin like growth factor 2 mRNA binding protein 1	Translation & Ribosome Biogenesis		29954406, 31768017, 22279049,25588836
TMEM216	51259	-2.51295	0.0288095	579	transmembrane protein 216	Miscellaneous		21725307
STAMBP	10617	-2.5125	0.02882	580	STAM binding protein	Signal Transducion		#N/A
TEX9	374618	-2.51099	0.0288623	581	testis expressed 9	Miscellaneous		31481019
ADAMDEC1	27299	-2.50967	0.0289323	582	ADAM like decysin 1	Cell Communication & Adhesion		31434712, 31993498, 29941981
BIRC5	332	-2.50932	0.0289517	583	baculoviral IAP repeat containing 5	Apoptosis & Cell Fate	Kinetochore Attachments and Chromosome Alignment	31439015, 9859993, 16322459,20826784
SPAM1	6677	-2.50283	0.0291058	584	sperm adhesion molecule 1	Cell Communication & Adhesion		21264398
GMPPA	29926	-2.50166	0.0291691	585	GDP-mannose pyrophosphorylase A	Metabolism		#N/A
BPIFB3	359710	-2.50057	0.0291894	586	BPI fold containing family B member 3 (previously C20orf185)	Signal Transduction		26962226
C12orf66	144577	-2.49952	0.0292182	587	chromosome 12 open reading frame 66	Signal Transduction		28199306
ODF2L	57489	-2.49737	0.0292788	588	outer dense fiber of sperm tails 2 like	Cell Cycle & DNA Replication	Centrosome Maturation and Duplication	28775150
CEMIP	57214	-2.49678	0.0293102	589	cell migration inducing hyaluronan binding protein (previously KIAA1199)	Cell Communication & Adhesion		31685984, 31303964, 29173982, 29808799, 26009875, 32757700
SOAT1	6646	-2.49662	0.0293196	590	sterol O-acyltransferase 1	Metabolism		27281560
ZNF71	58491	-2.49499	0.029353	591	zinc finger protein 71	Chromatin & Transcription		#N/A
AHCYL1	10768	-2.49401	0.0293927	592	adenosylhomocysteinase like 1	mRNA Processing	DNA Replication and Chromatin Structure	25237103, 27995898,21152975
USP14	9097	-2.49162	0.0294408	593	ubiquitin specific peptidase 14	DNA Damage Repair & Nucleic Acid Metabolism	DNA Damage Response	29995557, 27542828, 31740976, 31474315, 29353883
MGAT3	4248	-2.49091	0.0294612	594	mannosyl (beta-1,4-)-glycoprotein beta-1,4-N-acetylglucosaminyltransferase	Protein Modification & Proteolysis		19403558, 29593568
IP6K3	117283	-2.48628	0.0295641	595	inositol hexakisphosphate kinase 3	Signal Transduction		30718399
UNC45A	55898	-2.48487	0.0296117	596	unc-45 myosin chaperone A	Protein Transport & Folding	Centrosome Maturation and Duplication	30737284, 25444911
CCNT2	905	-2.48371	0.0297084	597	cyclin T2	Chromatin & Transcription	Mitotic Entry and Cell Cycle Progression	12037672, 19883659
CD84	8832	-2.4813	0.0298166	598	CD84 molecule	Cell Communication & Adhesion		27452524, 11564780
MORN3	283385	-2.4773	0.0299498	599	MORN repeat containing 3	Unknown		#N/A
UBE2E4P	286480	-2.47717	0.0299817	600	ubiquitin conjugating enzyme E2 E4 pseudogene	Non-coding or Pseudogene		#N/A
ERC1	23085	-2.47423	0.0300732	601	ELKS/RAB6-interacting/CAST family member 1	Cell Communication & Adhesion		27659488, 31537859
BANK1	55024	-2.47402	0.0300857	602	B cell scaffold protein with ankyrin repeats 1	Immune Process		31243359
SLAMF6	114836	-2.47283	0.0301176	603	SLAM family member 6	Immune Process		31315913
PENK	5179	-2.47202	0.0301563	604	proenkephalin	Cell Communication & Adhesion		32334633
GTF2F2	2963	-2.47113	0.0301965	605	general transcription factor IIF subunit 2	Chromatin & Transcription		#N/A
MS4A3	932	-2.47024	0.0302414	606	membrane spanning 4-domains A3	Cell Cycle & DNA Replication	Mitotic Entry and Cell Cycle Progression	11781350
PGBD1	84547	-2.4663	0.0303857	607	piggyBac transposable element derived 1	Unknown		#N/A
SLC25A53	401612	-2.46409	0.03044	608	solute carrier family 25 member 53 (previously MCART6)	Unknown		#N/A
PIP4K2A	5305	-2.46378	0.0304479	609	phosphatidylinositol-5-phosphate 4-kinase type 2 alpha	Signal Transduction		30898893, 25728392
C12orf29	91298	-2.46347	0.0304745	610	chromosome 12 open reading frame 29	Unknown		#N/A
ELK3	2004	-2.46075	0.0305942	611	ELK3, ETS transcription factor	Cell Communication & Adhesion		29510139, 31511359
CD58	965	-2.46004	0.0306198	612	CD58 molecule	Cell Communication & Adhesion		25984915, 24727892
GDI1	2664	-2.45916	0.0306344	613	GDP dissociation inhibitor 1	Intracellular Trafficking & Vesicle Formation		#N/A
SLC16A6	9120	-2.45777	0.0306689	614	solute carrier family 16 member 6	Ion & Small Molecule Transport		22302940
KIF5B	3799	-2.45703	0.0306961	615	kinesin family member 5B	Intracellular Trafficking & Vesicle Formation	Centrosome Maturation and Duplication	31636894, 20386726
SPHK1	8877	-2.45653	0.0307217	616	sphingosine kinase 1	Signal Transduction		16118219, 31239273, 28521610
CMTR1	23070	-2.45556	0.0307745	617	cap methyltransferase 1 (previously FTSJD2)	mRNA Processing		20713356
LINC00158	54072	-2.45168	0.0308607	618	long intergenic non-protein coding RNA 158	Non-coding or Pseudogene
ATG16L2	89849	-2.45148	0.0308743	619	autophagy related 16 like 2	Unknown		23563314
CERS6	253782	-2.45092	0.0309281	620	ceramide synthase 6 (previously LASS6)	Apoptosis & Cell Fate		27302066, 21148554, 22248339
VGLL2	245806	-2.44665	0.03103	621	vestigial like family member 2	Chromatin & Transcription		#N/A
EYA3	2140	-2.44517	0.0310938	622	EYA transcriptional coactivator and phosphatase 3	Chromatin & Transcription		19351884, 19234442, 29535359
PCNX4	64430	-2.44493	0.0311142	623	pecanex homolog 4 (previously C14orf135)	Unknown		#N/A
CEP72	55722	-2.44304	0.031261	624	centrosomal protein 72	Cell Cycle & DNA Replication	Centrosome Maturation and Duplication	19536135, 26300001
ALG1	56052	-2.44242	0.0312799	625	ALG1, chitobiosyldiphosphodolichol beta-mannosyltransferase	Protein Modification & Proteolysis		29939232
RIPK1	8737	-2.4415	0.0312903	626	receptor interacting serine/threonine kinase 1	Apoptosis & Cell Fate	Kinetochore Attachments and Chromosome Alignment	31511692, 25132550, 30598363
DNAH10	196385	-2.44119	0.0313013	627	dynein axonemal heavy chain 10	Cytoskeleton	Kinetochore Attachments and Chromosome Alignment	#N/A
TXNDC16	57544	-2.44032	0.0313332	628	thioredoxin domain containing 16	Unknown		#N/A
PRKACA	5566	-2.43729	0.0314507	629	protein kinase cAMP-activated catalytic subunit alpha	Signal Transducion		19063708, 26687711
MTARC2	54996	-2.43721	0.0314617	630	mitochondrial amidoxime reducing component 2 (previously MOSC2)	Metabolism		31554661
CDC40	51362	-2.43507	0.0315213	631	cell division cycle 40	mRNA Processing	Mitotic Entry and Cell Cycle Progression	9769104
KRT80	144501	-2.43246	0.0316033	632	keratin 80	Cytoskeleton		30262880, 31073170
HAGH	3029	-2.43175	0.0316363	633	hydroxyacylglutathione hydrolase	Metabolism		15117945
ANTXR1	84168	-2.4312	0.0316833	634	ANTXR cell adhesion molecule 1	Cell Communication & Adhesion		15777794, 23832666
CABP5	56344	-2.42986	0.0317136	635	calcium binding protein 5	Ion & Small Molecule Transport		#N/A
CPSF1	29894	-2.42751	0.0317617	636	cleavage and polyadenylation specific factor 1	mRNA Processing		32437477
SHMT2	6472	-2.42343	0.0318552	637	serine hydroxymethyltransferase 2	Metabolism		29180469, 31500219
GMNN	51053	-2.42292	0.031885	638	geminin, DNA replication inhibitor	Cell Cycle & DNA Replication	Mitotic Entry and Cell Cycle Progression	9635433, 20129055, 29952003, 31431461
ZNF385B	151126	-2.41821	0.0319676	639	zinc finger protein 385B	Apoptosis & Cell Fate		22945289
GPANK1	7918	-2.41704	0.032	640	G-patch domain and ankyrin repeats 1 (previously BAT4)	Immune Process		#N/A
SUPV3L1	6832	-2.41573	0.0320251	641	Suv3 like RNA helicase	mRNA Processing		22562243
SLC13A1	6561	-2.4153	0.0320465	642	solute carrier family 13 member 1	Ion & Small Molecule Transport		#N/A
ANKRD6	22881	-2.40757	0.0322597	643	ankyrin repeat domain 6	Miscellaneous		17634527
COQ4	51117	-2.40711	0.0322827	644	coenzyme Q4	Metabolism		25658047
FLT3	2322	-2.406	0.0323282	645	fms related tyrosine kinase 3	Signal Transduction	Receptor Tyrosine Kinase & Ephrins	30651634, 12176867
UPRT	139596	-2.40258	0.0324432	646	uracil phosphoribosyltransferase homolog	DNA Damage Repair & Nucleic Acid Metabolism	DNA Damage Response	18626508
PLOD3	8985	-2.40013	0.0325498	647	procollagen-lysine,2-oxoglutarate 5-dioxygenase 3	Protein Modification & Proteolysis		30442941, 32585183
PGAP6	58986	-2.39965	0.0325916	648	post-glycosylphosphatidylinositol attachment to proteins 6 (previously TMEM8A)	Signal Transduction		27835684
RCE1	9986	-2.39446	0.0327907	649	Ras converting CAAX endopeptidase 1	Protein Modification & Proteolysis		31506952
MYCN	4613	-2.39368	0.0328403	650	MYCN proto-oncogene, bHLH transcription factor	Cell Cycle & DNA Replication	Mitotic Entry and Cell Cycle Progression	29755654, 30894746, 27837025
TOPBP1	11073	-2.39247	0.0328921	651	DNA topoisomerase II binding protein 1	DNA Damage Repair & Nucleic Acid Metabolism	DNA Damage Response	30898438, 31135337, 26701150, 16314514, 21291884
COMMD4	54939	-2.3924	0.0329025	652	COMM domain containing 4	Protein Modification & Proteolysis		21778237
KIF15	56992	-2.39224	0.0329156	653	kinesin family member 15	Cell Cycle & DNA Replication	Centrosome Maturation and Duplication	30709852, 27852894, 19818618
LRRC8E	80131	-2.39154	0.0329464	654	leucine rich repeat containing 8 family member E	Ion & Small Molecule Transport		26530471
BAAT	570	-2.39047	0.0329966	655	bile acid-CoA:amino acid N-acyltransferase	Metabolism		12810727
DRAM2	128338	-2.38987	0.0330217	656	DNA damage regulated autophagy modulator 2	Apoptosis & Cell Fate		19895784
SORBS3	10174	-2.38749	0.0330766	657	sorbin and SH3 domain containing 3	Cytoskeleton	Central Spindle and Cytokinesis	30068914, 28118077
MCRS1	10445	-2.38607	0.0331199	658	microspherule protein 1	Cell Cycle & DNA Replication	Centrosome Maturation and Duplication	27192185, 27263857, 30953699, 30785839, 22081094
PSMA2	5683	-2.38406	0.0331701	659	proteasome subunit alpha 2	Protein Modification & Proteolysis		#N/A
KCNJ15	3772	-2.38256	0.0332083	660	potassium voltage-gated channel subfamily J member 15	Ion & Small Molecule Transport		#N/A
MATN1	4146	-2.38255	0.0332192	661	matrilin 1, cartilage matrix protein	Cell Communication & Adhesion		#N/A
CMPK1	51727	-2.37797	0.0333797	662	cytidine/uridine monophosphate kinase 1	DNA Damage Repair & Nucleic Acid Metabolism	DNA Damage Response	#N/A
BMERB1	89927	-2.37701	0.0334424	663	BMERB domain containing 1 (previously C16orf45)	Unknown		#N/A
CNPY1	285888	-2.37582	0.0334737	664	canopy FGF signaling regulator 1	Signal Transduction		21628557
PIGT	51604	-2.37509	0.0335082	665	phosphatidylinositol glycan anchor biosynthesis class T	Miscellaneous		25943031
SEC31A	22872	-2.37456	0.0335312	666	SEC31 homolog A, COPII coat complex component	Protein Transport & Folding		29604273
MGST1	4257	-2.37435	0.0335537	667	microsomal glutathione S-transferase 1	Metabolism		21495795
MFAP5	8076	-2.37291	0.0336232	668	microfibril associated protein 5	Cell Communication & Adhesion		29526753, 30899449, 30454902
ADM2	79924	-2.37219	0.0336504	669	adrenomedullin 2	Miscellaneous		27328454
TBX1	6899	-2.37072	0.033676	670	T-box 1	Chromatin & Transcription		28057265
THAP12	5612	-2.36892	0.0337659	671	THAP domain containing 12 (previously PRKRIR)	Signal Transduction		12269832
CARS1	833	-2.36476	0.0339038	672	cysteinyl-tRNA synthetase 1 (previously CARS)	Translation & Ribosome Biogenesis		#N/A
CEP192	55125	-2.36455	0.0339122	673	centrosomal protein 192	Cell Cycle & DNA Replication	Centrosome Maturation and Duplication	25042804, 17980596, 29348145, 18469523
STARD5	80765	-2.36416	0.0339227	674	StAR related lipid transfer domain containing 5	Intracellular Trafficking & Vesicle Formation		31015253
ZMYM6	9204	-2.36355	0.03393	675	zinc finger MYM-type containing 6	Cytoskeleton		#N/A
FNDC5	252995	-2.36303	0.033954	676	fibronectin type III domain containing 5	Miscellaneous		30611879
DACT2	168002	-2.36238	0.0339639	677	dishevelled binding antagonist of beta catenin 2	Signal Transduction		28607412, 31983425, 27708215
FGL2	10875	-2.35673	0.0340841	678	fibrinogen like 2	Cell Communication & Adhesion		25971300
HPGDS	27306	-2.35373	0.0341714	679	hematopoietic prostaglandin D synthase	Metabolism		#N/A
EDC3	80153	-2.35326	0.0341876	680	enhancer of mRNA decapping 3	mRNA Processing		#N/A
ZNF134	7693	-2.35284	0.0342075	681	zinc finger protein 134	Chromatin & Transcription		#N/A
APOC1	341	-2.35149	0.0342508	682	apolipoprotein C1	Metabolism		32826950, 31213910
TRAM1L1	133022	-2.35082	0.0342911	683	translocation associated membrane protein 1 like 1	Miscellaneous		#N/A
OR6B3	150681	-2.34635	0.0344353	684	olfactory receptor family 6 subfamily B member 3	Signal Transduction		#N/A
STRIP2	57464	-2.34625	0.0344479	685	striatin interacting protein 2 (previously FAM40B)	Cytoskeleton		30509168, 25531779
XKR8	55113	-2.34595	0.0344714	686	XK related 8	Apoptosis & Cell Fate		27503893
IFNLR1	163702	-2.34476	0.0345158	687	interferon lambda receptor 1 (previously IL28RA)	Immune Process		30399529
ABCG8	64241	-2.34445	0.0345268	688	ATP binding cassette subfamily G member 8	Ion & Small Molecule Transport		27144356
PSMD2	5708	-2.34333	0.0345378	689	proteasome 26S subunit, non-ATPase 2	Protein Modification & Proteolysis	Mitotic Entry and Cell Cycle Progression	29777785
SLC39A11	201266	-2.34332	0.0345493	690	solute carrier family 39 member 11	Ion & Small Molecule Transport		#N/A
APLNR	187	-2.33793	0.0347343	691	apelin receptor	Signal Transduction		30736911, 27083318
PHACTR3	116154	-2.33716	0.034775	692	phosphatase and actin regulator 3	Cytoskeleton		19158953
ZNF626	199777	-2.33672	0.0347949	693	zinc finger protein 626	Chromatin & Transcription		#N/A
HSD17B10	3028	-2.3333	0.0349391	694	hydroxysteroid 17-beta dehydrogenase 10	Metabolism		30508570
TIFA	92610	-2.33291	0.034971	695	TRAF interacting protein with forkhead associated domain	Immune Process		27965388, 26501855
LMO2	4005	-2.33257	0.03503	696	LIM domain only 2	Developmental Process	DNA Replication and Chromatin Structure	31366618, 26764384, 27779255
PLPP1	8611	-2.33215	0.0350572	697	phospholipid phosphatase 1 (previously PPAP2A)	Metabolism		10962286
FAM13A	10144	-2.33073	0.0351346	698	family with sequence similarity 13 member A	Unknown		#N/A
PIK3R2	5296	-2.33004	0.0351466	699	phosphoinositide-3-kinase regulatory subunit 2	Signal Transduction		30961830
RBM10	8241	-2.32974	0.0351722	700	RNA binding motif protein 10	mRNA Processing		28091594, 26446321, 31591476
KCNC2	3747	-2.32953	0.0351894	701	potassium voltage-gated channel subfamily C member 2	Ion & Small Molecule Transport		#N/A
PCDHA6	56142	-2.32154	0.0354434	702	protocadherin alpha 6	Cell Communication & Adhesion		9655502
NADK2	133686	-2.32032	0.0354617	703	NAD kinase 2, mitochondrial (previously C5orf33)	Metabolism		#N/A
HSD17B11	51170	-2.31534	0.03563	704	hydroxysteroid 17-beta dehydrogenase 11	Metabolism		#N/A
MGAT4A	11320	-2.31527	0.0356509	705	mannosyl (alpha-1,3-)-glycoprotein beta-1,4-N-acetylglucosaminyltransferase, isozyme A	Protein Modification & Proteolysis		25395405
KCNN2	3781	-2.31419	0.0356828	706	potassium calcium-activated channel subfamily N member 2	Ion & Small Molecule Transport		#N/A
MAP9	79884	-2.31332	0.0357314	707	microtubule associated protein 9	Cell Cycle & DNA Replication	Central Spindle and Cytokinesis	16049101, 17925329, 20615875, 22672907
SNRNP200	23020	-2.3132	0.0357418	708	small nuclear ribonucleoprotein U5 subunit 200	mRNA Processing		31902674
ZNF398	57541	-2.31307	0.0357533	709	zinc finger protein 398	Chromatin & Transcription		32398665
PRPF39	55015	-2.31083	0.0358035	710	pre-mRNA processing factor 39	mRNA Processing		#N/A
NXF3	56000	-2.31082	0.035814	711	nuclear RNA export factor 3	Translation & Ribosome Biogenesis		29021253, 17403691
CNN1	1264	-2.31071	0.0358307	712	calponin 1	Cytoskeleton		26970176, 32679099, 23334295
METTL18	92342	-2.30853	0.0358882	713	methyltransferase like 18 (previously C1orf156)	Chromatin & Transcription		#N/A
TMEM132D	121256	-2.30704	0.0359106	714	transmembrane protein 132D	Cell Communication & Adhesion		29088312
CCNB2	9133	-2.30612	0.035943	715	cyclin B2	Cell Cycle & DNA Replication	Mitotic Entry and Cell Cycle Progression	17533373, 20404349, 11960377
DNAAF4	161582	-2.29931	0.0362054	716	dynein axonemal assembly factor 4 (previously DYX1C1)	Cytoskeleton	Kinetochore Attachments and Chromosome Alignment	23872636
OGDH	4967	-2.29904	0.0362618	717	oxoglutarate dehydrogenase	Metabolism		30289354
CD1A	909	-2.29721	0.0363209	718	CD1a molecule	Immune Process		15325791
FRRS1L	23732	-2.29655	0.0363616	719	ferric chelate reductase 1 like (previously C9orf4)	Signal Transduction		29276473
MAGOH	4116	-2.29633	0.0364008	720	mago homolog, exon junction complex core component	mRNA Processing		23917022
APBA1	320	-2.29607	0.0364092	721	amyloid beta precursor protein binding family A member 1	Cell Communication & Adhesion		#N/A
ITPA	3704	-2.29502	0.0365132	722	inosine triphosphatase	Cell Cycle & DNA Replication	DNA Replication and Chromatin Structure	23969025, 20601097
CEACAM6	4680	-2.29481	0.0365236	723	carcinoembryonic antigen related cell adhesion molecule 6	Cell Communication & Adhesion		16204051, 14724575, 27595061, 24492534, 23857344
SMAP1	60682	-2.29332	0.0365728	724	small ArfGAP 1	Protein Transport & Folding		25281535, 18331728
INO80E	283899	-2.29285	0.0365989	725	INO80 complex subunit E	Chromatin & Transcription		20237820, 20855601
FCN2	2220	-2.29267	0.0366104	726	ficolin 2	Immune Process		19501910
S100A5	6276	-2.29186	0.0366569	727	S100 calcium binding protein A5	Signal Transduction		28017722
UROD	7389	-2.28929	0.0367468	728	uroporphyrinogen decarboxylase	Metabolism		30683557
XRCC6	2547	-2.28537	0.0369245	729	X-ray repair cross complementing 6	DNA Damage Repair & Nucleic Acid Metabolism	DNA Damage Response	31348687, 27849008, 28153717
ELMOD2	255520	-2.28488	0.0369334	730	ELMO domain containing 2	Cell Cycle & DNA Replication	Central Spindle and Cytokinesis	32614697
NBR1	4077	-2.28433	0.0369605	731	NBR1, autophagy cargo receptor	Protein Modification & Proteolysis		23239026, 26903539
LPL	4023	-2.28194	0.0370499	732	lipoprotein lipase	Metabolism		#N/A
SNAI3	333929	-2.28058	0.0371278	733	snail family transcriptional repressor 3	Chromatin & Transcription		30252597
COA4	51287	-2.2752	0.0373149	734	cytochrome c oxidase assembly factor 4 homolog (previously CHCHD8)	Unknown		23198688
CDON	50937	-2.27452	0.0373279	735	cell adhesion associated, oncogene regulated	Cell Communication & Adhesion		23940460, 26256768
NOL7	51406	-2.27401	0.0373504	736	nucleolar protein 7	Translation & Ribosome Biogenesis		16205646, 23308053
STK11	6794	-2.27318	0.0373624	737	serine/threonine kinase 11	Signal Transducion	Centrosome Maturation and Duplication	29540834, 17676035, 24722282, 28581518, 17986859
WT1	7490	-2.27231	0.0373823	738	Wilms tumor 1	Chromatin & Transcription		32210734
ZFYVE27	118813	-2.27111	0.0374272	739	zinc finger FYVE-type containing 27	Intracellular Trafficking & Vesicle Formation		22216323
MKNK1	8569	-2.27061	0.0374596	740	MAP kinase interacting serine/threonine kinase 1	Signal Transduction		28164761, 29035277
GLB1	2720	-2.26913	0.0375135	741	galactosidase beta 1	Protein Modification & Proteolysis		19114006
MYCBP2	23077	-2.26788	0.0376222	742	MYC binding protein 2, E3 ubiquitin protein ligase	Protein Modification & Proteolysis	Mitotic Entry and Cell Cycle Progression	31285543
TRIM6-TRIM34	445372	-2.26761	0.037641	743	TRIM6-TRIM34 readthrough	Unknown		#N/A
OTOGL	283310	-2.26478	0.0377878	744	otogelin like (previously C12orf64)	Signal Transduction		#N/A
TBC1D25	4943	-2.25779	0.0380162	745	TBC1 domain family member 25	Intracellular Trafficking & Vesicle Formation		#N/A
IL6	3569	-2.25341	0.0381536	746	interleukin 6	Immune Process		25589616
DLST	1743	-2.25172	0.0381745	747	dihydrolipoamide S-succinyltransferase	Metabolism		29211711
MMP16	4325	-2.25044	0.0381876	748	matrix metallopeptidase 16	Cell Communication & Adhesion		25808867, 29069779
CD59	966	-2.24905	0.0382383	749	CD59 molecule (CD59 blood group)	Immune Process		29521526
PLAU	5328	-2.24792	0.0382754	750	plasminogen activator, urokinase	Protein Modification & Proteolysis		14754404
ARL8B	55207	-2.24744	0.0382989	751	ADP ribosylation factor like GTPase 8B	Intracellular Trafficking & Vesicle Formation		28325809, 27105540
RET	5979	-2.24743	0.0383089	752	ret proto-oncogene	Signal Transduction	Receptor Tyrosine Kinase & Ephrins	15013219, 31715421
LYZL2	119180	-2.24555	0.0383726	753	lysozyme like 2	Intracellular Trafficking & Vesicle Formation		#N/A
ZNF425	155054	-2.2449	0.0384123	754	zinc finger protein 425	Chromatin & Transcription		21266108
NLRP13	126204	-2.24437	0.0384426	755	NLR family pyrin domain containing 13	Immune Process		28855232
NOX5	79400	-2.24392	0.0384541	756	NADPH oxidase 5	Metabolism		31019654, 30801870
CKB	1152	-2.24376	0.0384766	757	creatine kinase B	Metabolism		21448658
TNKS2	80351	-2.24309	0.0385001	758	tankyrase 2	Cell Cycle & DNA Replication	DNA Replication and Chromatin Structure	11739745, 10523501
CACNA2D4	93589	-2.24257	0.0385299	759	calcium voltage-gated channel auxiliary subunit alpha2delta 4	Ion & Small Molecule Transport		#N/A
HNRNPK	3190	-2.24249	0.0385419	760	heterogeneous nuclear ribonucleoprotein K	Translation & Ribosome Biogenesis	DNA Damage Response	28708135, 21821029, 23549171, 19258514
EIF4E2	9470	-2.23963	0.0386559	761	eukaryotic translation initiation factor 4E family member 2	Translation & Ribosome Biogenesis		24408918
TXNDC12	51060	-2.23916	0.0386726	762	thioredoxin domain containing 12	Metabolism		31570854, 25940440
AEBP2	121536	-2.23751	0.0387573	763	AE binding protein 2	Chromatin & Transcription		19293275
ANKRD22	118932	-2.23557	0.0388241	764	ankyrin repeat domain 22	Unknown		28667340, 31516611, 31903135
MORF4L2	9643	-2.23079	0.039029	765	mortality factor 4 like 2	Chromatin & Transcription	DNA Replication and Chromatin Structure	#N/A
CEACAM21	90273	-2.23036	0.0390541	766	carcinoembryonic antigen related cell adhesion molecule 21	Cell Communication & Adhesion		#N/A
MAK16	84549	-2.22997	0.0390813	767	MAK16 homolog	Unknown		#N/A
KIF1A	547	-2.22735	0.0391628	768	kinesin family member 1A	Intracellular Trafficking & Vesicle Formation	Kinetochore Attachments and Chromosome Alignment	30612907
CDH6	1004	-2.22709	0.0391968	769	cadherin 6	Cell Communication & Adhesion		27375021
SPC24	147841	-2.22445	0.0392882	770	SPC24, NDC80 kinetochore complex component	Cell Cycle & DNA Replication	Kinetochore Attachments and Chromosome Alignment	23334295, 14738735
ZNF592	9640	-2.22398	0.0393201	771	zinc finger protein 592	Chromatin & Transcription		#N/A
SLC35E2A	9906	-2.22371	0.0393431	772	solute carrier family 35 member E2 (previously SLC35E2)	Ion & Small Molecule Transport		#N/A
DAB2IP	153090	-2.2234	0.0393697	773	DAB2 interacting protein	Signal Transduction		26658103
ATRN	8455	-2.2231	0.0393849	774	attractin	Immune Process		9736737
HINFP	25988	-2.21753	0.0395469	775	histone H4 transcription factor	Chromatin & Transcription	Mitotic Entry and Cell Cycle Progression	17163457
PI4K2A	55361	-2.21749	0.0395568	776	phosphatidylinositol 4-kinase type 2 alpha	Intracellular Trafficking & Vesicle Formation		31554935
TAPT1	202018	-2.21739	0.0395694	777	transmembrane anterior posterior transformation 1	Miscellaneous		26365339
TMEFF1	8577	-2.21732	0.0395804	778	transmembrane protein with EGF like and two follistatin like domains 1	Cytoskeleton		30697076, 31487395, 22748014
ART5	116969	-2.21683	0.0396169	779	ADP-ribosyltransferase 5	Protein Modification & Proteolysis		15078170
NOXRED1	122945	-2.21437	0.0397502	780	NADP dependent oxidoreductase domain containing 1 (previously C14orf148)	Enzyme Activity		#N/A
EEF1A2	1917	-2.21272	0.0398223	781	eukaryotic translation elongation factor 1 alpha 2	Translation & Ribosome Biogenesis		30420615
GBF1	8729	-2.21261	0.0398458	782	golgi brefeldin A resistant guanine nucleotide exchange factor 1	Intracellular Trafficking & Vesicle Formation	Central Spindle and Cytokinesis	29898406
SRPX	8406	-2.21196	0.0398929	783	sushi repeat containing protein, X-linked	Cytoskeleton		31638245, 20406461
PGBD5	79605	-2.21125	0.0399054	784	piggyBac transposable element derived 5	Unknown		28504702, 29093183
LPIN2	9663	-2.20952	0.0399733	785	lipin 2	Metabolism		25678092
ESRRA	2101	-2.20917	0.0399995	786	estrogen related receptor alpha	Chromatin & Transcription		9271417
DDX51	317781	-2.20797	0.0400831	787	DEAD-box helicase 51	Translation & Ribosome Biogenesis		27198888
SUMF2	25870	-2.20755	0.0401165	788	sulfatase modifying factor 2	Enzyme Activity		15962010
EFNB2	1948	-2.20587	0.0401521	789	ephrin B2	Cell Communication & Adhesion	Receptor Tyrosine Kinases & Ephrins	30662604
LRRC18	474354	-2.20142	0.0403805	790	leucine rich repeat containing 18	Unknown		#N/A
CCDC18	343099	-2.2012	0.0403935	791	coiled-coil domain containing 18	Unknown		#N/A
KIAA1958	158405	-2.19912	0.0404944	792	KIAA1958	Unknown		#N/A
ACTR3B	57180	-2.19852	0.0405122	793	ARP3 actin related protein 3 homolog B	Cytoskeleton	Kinetochore Attachments and Chromosome Alignment	23455152
MIR1-1HG-AS1	253868	-2.19666	0.0406099	794	MIR1-1HG Antisense RNA 1 (previously C20orf200)	Non-coding or Pseudogene
ORC4	5000	-2.19482	0.0406904	795	origin recognition complex subunit 4 (previously ORC4L)	Cell Cycle & DNA Replication	DNA Replication and Chromatin Structure	29973722
DCUN1D2	55208	-2.19325	0.0407573	796	defective in cullin neddylation 1 domain containing 2	Protein Modification & Proteolysis		26906416
TAS2R38	5726	-2.1924	0.0407708	797	taste 2 receptor member 38	Signal Transduction		#N/A
NT5DC1	221294	-2.19059	0.0409031	798	5'-nucleotidase domain containing 1	Unknown		#N/A
CNOT2	4848	-2.19056	0.0409177	799	CCR4-NOT transcription complex subunit 2	mRNA Processing		21299754
MSMO1	6307	-2.18583	0.0411095	800	methylsterol monooxygenase 1 (previously SC4MOL)	Metabolism		24144731
DRC3	83450	-2.18513	0.0411346	801	dynein regulatory complex subunit 3 (previously LRRC48)	Cytoskeleton	Kinetochore Attachments and Chromosome Alignment	27105591
SLC4A10	57282	-2.18454	0.041156	802	solute carrier family 4 member 10	Ion & Small Molecule Transport		#N/A
ANGEL1	23357	-2.18284	0.0412448	803	angel homolog 1	Unknown		#N/A
BTNL2	56244	-2.18108	0.0413337	804	butyrophilin like 2	Immune Process		16751379
TNFAIP8L1	126282	-2.1808	0.0413488	805	TNF alpha induced protein 8 like 1	Apoptosis & Cell Fate		25043299, 29920292
SEPTIN10	151011	-2.17835	0.0414309	806	septin 10 (previously SEPT10)	Cytoskeleton		20195767
FSD1L	83856	-2.17816	0.0414434	807	fibronectin type III and SPRY domain containing 1 like (previously FSD1CL ID: 405752)	Unknown		#N/A
CEACAM19	56971	-2.17794	0.0414758	808	carcinoembryonic antigen related cell adhesion molecule 19	Unknown		30217308, 27909883
MYDGF	56005	-2.17727	0.0414978	809	myeloid derived growth factor (previously C19orf10)	Miscellaneous		27909985, 27089063, 18042804,14565860, 19582813
LINC00311	197196	-2.17693	0.0415103	810	long intergenic non-protein coding RNA 311 (previously TMEM148)	Non-coding or Pseudogene
ECRG4	84417	-2.17329	0.0416504	811	ECRG4 augurin precursor (previously C2orf40)	Immune Process		23770814, 30918105, 29511297,
INCENP	3619	-2.17257	0.0416985	812	inner centromere protein	Cell Cycle & DNA Replication	Central Spindle and Cytokinesis	31306061, 11516652, 28314740, 11139336
LCN12	286256	-2.17126	0.0417418	813	lipocalin 12	Unknown		#N/A
ULK4	54986	-2.17068	0.0417669	814	unc-51 like kinase 4	Signal Transduction		#N/A
SAMD7	344658	-2.16997	0.0417873	815	sterile alpha motif domain containing 7	Chromatin & Transcription		28900001
C5orf24	134553	-2.1698	0.0418098	816	chromosome 5 open reading frame 24	Unknown		#N/A
DMGDH	29958	-2.16901	0.0418453	817	dimethylglycine dehydrogenase	Enzyme Activity		30681159
STT3B	201595	-2.16765	0.0419378	818	STT3B, catalytic subunit of the oligosaccharyltransferase complex	Protein Modification & Proteolysis		22607976, 29765039
COL4A5	1287	-2.16633	0.0419963	819	collagen type IV alpha 5 chain	Cell Communication & Adhesion		#N/A
PPM1H	57460	-2.16575	0.0420084	820	protein phosphatase, Mg2+/Mn2+ dependent 1H	Signal Transduction	Mitotic Entry and Cell Cycle Progression	22586611
N4BP1	9683	-2.16443	0.0421343	821	NEDD4 binding protein 1	Protein Modification & Proteolysis		20233849, 32971525
SUMO1	7341	-2.16396	0.0421928	822	small ubiquitin-like modifier 1	Protein Modification & Proteolysis		31578236, 28134258
NRXN1	9378	-2.16002	0.0423543	823	neurexin 1	Cell Communication & Adhesion		12827191
FASTKD2	22868	-2.15814	0.0424719	824	FAST kinase domains 2	Apoptosis & Cell Fate		26370583, 21444724, 25409762
SMYD4	114826	-2.15697	0.0425148	825	SET and MYND domain containing 4	Miscellaneous		30719138
FXYD5	53827	-2.15535	0.0426156	826	FXYD domain containing ion transport regulator 5	Cell Communication & Adhesion		31867269, 31746425, 27142834
TRIM32	22954	-2.15527	0.0426245	827	tripartite motif containing 32	Protein Modification & Proteolysis		27458054
ACTA2	59	-2.15056	0.0429015	828	actin, alpha 2, smooth muscle, aorta	Cytoskeleton		27991922, 28881584
TSC2	7249	-2.1498	0.0429579	829	TSC complex subunit 2	Signal Transduction		12271141
DENR	8562	-2.1497	0.0429752	830	density regulated re-initiation and release factor	Translation & Ribosome Biogenesis		32938922, 9628587
FBXL17	64839	-2.14834	0.0431058	831	F-box and leucine rich repeat protein 17	Protein Modification & Proteolysis		30190310
HKDC1	80201	-2.14661	0.0431602	832	hexokinase domain containing 1	Metabolism		31058090
PDK3	5165	-2.14611	0.0431759	833	pyruvate dehydrogenase kinase 3	Metabolism		18718909
PSMC4	5704	-2.14459	0.0432088	834	proteasome 26S subunit, ATPase 4	Protein Modification & Proteolysis		31754034
ZNF772	400720	-2.14269	0.0432678	835	zinc finger protein 772	Chromatin & Transcription		#N/A
SEPTIN1	1731	-2.1424	0.0433023	836	septin 1 (previously SEPT1)	Cell Cycle & DNA Replication	Central Spindle and Cytokinesis	19799413
ITIH4	3700	-2.14126	0.043352	837	inter-alpha-trypsin inhibitor heavy chain family member 4	Protein Modification & Proteolysis		10486281
HP1BP3	50809	-2.13994	0.0434095	838	heterochromatin protein 1 binding protein 3	Chromatin & Transcription		2483041625100860
PIKFYVE	200576	-2.13942	0.0434298	839	phosphoinositide kinase, FYVE-type zinc finger containing	Signal Transduction		27438886, 30065027
PDP2	57546	-2.13655	0.0436075	840	pyruvate dehyrogenase phosphatase catalytic subunit 2	Metabolism		23685455
CLPS	1208	-2.13643	0.0436195	841	colipase	Metabolism		3147715
TUBD1	51174	-2.13613	0.0436295	842	tubulin delta 1	Cytoskeleton	Centrosome Maturation and Duplication	32060285
PABPC3	5042	-2.13526	0.0436796	843	poly(A) binding protein cytoplasmic 3	mRNA Processing		#N/A
DOCK2	1794	-2.13522	0.0436901	844	dedicator of cytokinesis 2	Cytoskeleton		12829596, 27748370
CYP11B2	1585	-2.13483	0.0437455	845	cytochrome P450 family 11 subfamily B member 2	Metabolism		28533088
SRP68	6730	-2.13461	0.0437575	846	signal recognition particle 68	Protein Transport & Folding		24700861
TMC2	117532	-2.13072	0.0438662	847	transmembrane channel like 2	Signal Transduction		31761710
SMC3	9126	-2.12953	0.043897	848	structural maintenance of chromosomes 3	Cell Cycle & DNA Replication	Kinetochore Attachments and Chromosome Alignment	29100057
DOP1B	9980	-2.12952	0.0439065	849	DOP1 leucine zipper like protein B (previously DOPEY2)	Protein Transport & Folding		16301316
GNA11	2767	-2.12944	0.0439284	850	G protein subunit alpha 11	Signal Transducion		30890659
DNAH3	55567	-2.12529	0.0441249	851	dynein axonemal heavy chain 3	Cytoskeleton	Kinetochore Attachments and Chromosome Alignment	#N/A
DLD	1738	-2.12408	0.0441573	852	dihydrolipoamide dehydrogenase	Metabolism		29211711
DRC1	92749	-2.12343	0.0441698	853	dynein regulatory complex subunit 1 (previously C2orf39)	Cytoskeleton	Kinetochore Attachments and Chromosome Alignment	29167384
BAALC	79870	-2.12195	0.0442712	854	BAALC, MAP3K1 and KLF4 binding	Miscellaneous		14585369, 26050649
GUCY2F	2986	-2.12159	0.0442979	855	guanylate cyclase 2F, retinal	Signal Transduction		#N/A
NKIRAS1	28512	-2.12104	0.0443209	856	NFKB inhibitor interacting Ras like 1	Signal Transduction		10657303
MALL	7851	-2.11963	0.0443737	857	mal, T cell differentiation protein like	Intracellular Trafficking & Vesicle Formation		11294831
LPXN	9404	-2.11905	0.0443836	858	leupaxin	Cell Communication & Adhesion		20543562, 26079947, 18451096
MYLK	4638	-2.11892	0.0443972	859	myosin light chain kinase	Miscellaneous		29855744, 30737779
ZNF22	7570	-2.11715	0.0444688	860	zinc finger protein 22	Chromatin & Transcription		#N/A
OSBPL10	114884	-2.11686	0.0444912	861	oxysterol binding protein like 10	Protein Transport & Folding		22906437
CA7	766	-2.11677	0.0445017	862	carbonic anhydrase 7	Enzyme Activity		23851572
HNRNPA3	220988	-2.11664	0.0445132	863	heterogeneous nuclear ribonucleoprotein A3	mRNA Processing	DNA Replication and Chromatin Structure	32321712, 20600361
UPB1	51733	-2.11619	0.0445393	864	beta-ureidopropionase 1	DNA Damage Repair & Nucleic Acid Metabolism	DNA Damage Response	29976570
GALNT6	11226	-2.1159	0.0445608	865	polypeptide N-acetylgalactosaminyltransferase 6	Protein Modification & Proteolysis		32393740, 27237318, 28110670
ATP6V0E1	8992	-2.11569	0.0445895	866	ATPase H+ transporting V0 subunit e1	Ion & Small Molecule Transport		#N/A
HADHB	3032	-2.11462	0.0446648	867	hydroxyacyl-CoA dehydrogenase/3-ketoacyl-CoA thiolase/enoyl-CoA hydratase (trifunctional protein), beta subunit	Metabolism		22375075
CCL3L1	6349	-2.11345	0.0447353	868	C-C motif chemokine ligand 3 like 1	Cell Communication & Adhesion		19812561
RNF7	9616	-2.10835	0.0449119	869	ring finger protein 7	Protein Modification & Proteolysis	Mitotic Entry and Cell Cycle Progression	28252001, 27955654
DYNC1H1	1778	-2.10632	0.0450295	870	dynein cytoplasmic 1 heavy chain 1	Cell Cycle & DNA Replication	Centrosome Maturation and Duplication	8227145, 27462074
DGKH	160851	-2.10532	0.0450797	871	diacylglycerol kinase eta	Metabolism		#N/A
SCYL3	57147	-2.1026	0.0452579	872	SCY1 like pseudokinase 3	Signal Transduction		29437892
UFSP2	55325	-2.10254	0.0452689	873	UFM1 specific peptidase 2	Protein Modification & Proteolysis		#N/A
ENY2	56943	-2.10217	0.0452851	874	ENY2, transcription and export complex 2 subunit	Chromatin & Transcription	DNA Replication and Chromatin Structure	20090412, 29116388, 27132940
DAPP1	27071	-2.10044	0.0452976	875	dual adaptor of phosphotyrosine and 3-phosphoinositides 1	Signal Transduction		17371232
RHOV	171177	-2.10004	0.0453321	876	ras homolog family member V	Cytoskeleton		29189096, 9778532
C11orf16	56673	-2.09997	0.0453473	877	chromosome 11 open reading frame 16	Unknown		#N/A
LAS1L	81887	-2.09968	0.0453619	878	LAS1 like, ribosome biogenesis factor	Translation & Ribosome Biogenesis		20647540
MREG	55686	-2.09794	0.0454215	879	melanoregulin	Intracellular Trafficking & Vesicle Formation		28698135
OSBPL3	26031	-2.09585	0.045502	880	oxysterol binding protein like 3	Intracellular Trafficking & Vesicle Formation		18270267, 32709922, 30018135
LMLN	89782	-2.09355	0.0456525	881	leishmanolysin like peptidase	Protein Modification & Proteolysis		#N/A
LMBRD1	55788	-2.09318	0.0456958	882	LMBR1 domain containing 1	Miscellaneous		20446115
SMC4	10051	-2.09294	0.0457094	883	structural maintenance of chromosomes 4	Cell Cycle & DNA Replication	Kinetochore Attachments and Chromosome Alignment	31226277, 29949571
ERBB3	2065	-2.09174	0.0457962	884	erb-b2 receptor tyrosine kinase 3	Signal Transduction	Receptor Tyrosine Kinases & Ephrins	31519989
RPA4	29935	-2.09162	0.0458066	885	replication protein A4	DNA Damage Repair & Nucleic Acid Metabolism	DNA Damage Response	29665433, 19942684
ISOC1	51015	-2.0899	0.0459033	886	isochorismatase domain containing 1	Unknown		31740942, 30944620
SMARCA4	6597	-2.08895	0.0459441	887	SWI/SNF related, matrix associated, actin dependent regulator of chromatin, subfamily a, member 4	Chromatin & Transcription	DNA Replication and Chromatin Structure	21654818, 27413115
CARD11	84433	-2.08717	0.0460073	888	caspase recruitment domain family member 11	Apoptosis & Cell Fate		31391255, 30514565
IFNAR2	3455	-2.08486	0.0461301	889	interferon alpha and beta receptor subunit 2	Immune Process		30671054
SASS6	163786	-2.08422	0.0462226	890	SAS-6 centriolar assembly protein	Cell Cycle & DNA Replication	Centrosome Maturation and Duplication	28447620, 31722219
SHOC2	8036	-2.08357	0.0462425	891	SHOC2, leucine rich repeat scaffold protein	Cell Communication & Adhesion		31182717, 30865892, 30808747
PRPF4B	8899	-2.08251	0.046323	892	pre-mRNA processing factor 4B	mRNA Processing		29787735, 28892043, 25602630
TOMM7	54543	-2.08228	0.0463329	893	translocase of outer mitochondrial membrane 7	Metabolism		18331822
ITPR2	3709	-2.0813	0.0463825	894	inositol 1,4,5-trisphosphate receptor type 2	Signal Transduction		24797322
ZNF827	152485	-2.07947	0.0464275	895	zinc finger protein 827	Chromatin & Transcription	DNA Replication and Chromatin Structure	30045876, 25150861
PSORS1C2	170680	-2.07912	0.0464677	896	psoriasis susceptibility 1 candidate 2	Unknown		#N/A
PTPN14	5784	-2.07841	0.0465085	897	protein tyrosine phosphatase, non-receptor type 14	Signal Transduction		29017057, 22525271
CCN4	8840	-2.07733	0.0466543	898	cellular communication network factor 4 (previously WISP1)	Signal Transduction		11782444, 30723155, 32541784
SRP54	6729	-2.07656	0.0467008	899	signal recognition particle 54	Protein Transport & Folding		9182758
H2BC15	8341	-2.07485	0.0467834	900	H2B clustered histone 15 (previously HIST1H2BN)	Chromatin & Transcription		#N/A
CHKB	1120	-2.07458	0.04682	901	choline kinase beta	Metabolism		30681159
OCM2	4951	-2.07107	0.0469558	902	oncomodulin 2	Ion & Small Molecule Transport		#N/A
FUNDC2	65991	-2.07042	0.0470034	903	FUN14 domain containing 2	Signal Transduction		29786068,
TAS2R50	259296	-2.06914	0.0470687	904	taste 2 receptor member 50	Signal Transduction		#N/A
CLK2	1196	-2.06837	0.0471142	905	CDC like kinase 2	Cell Cycle & DNA Replication	Spindle Assembly Checkpoint	21329884, 25670169, 12670948
MSH5	4439	-2.06643	0.0472417	906	mutS homolog 5	DNA Damage Repair & Nucleic Acid Metabolism	DNA Damage Response	17977839, 23224558
TRMT6	51605	-2.06603	0.0472694	907	tRNA methyltransferase 6	Translation & Ribosome Biogenesis		23097428
IMP3	55272	-2.06363	0.0473734	908	IMP3, U3 small nucleolar ribonucleoprotein	Translation & Ribosome Biogenesis		#N/A
SPRR3	6707	-2.0632	0.0473839	909	small proline rich protein 3	Apoptosis & Cell Fate		8325635, 24396461
SLC2A5	6518	-2.06294	0.0473953	910	solute carrier family 2 member 5	Metabolism		29531835, 29660339, 29913554
CSNK1G1	53944	-2.06112	0.0474805	911	casein kinase 1 gamma 1	Cell Cycle & DNA Replication	DNA Damage Response	21680713
NPSR1	387129	-2.0603	0.0475255	912	neuropeptide S receptor 1	Signal Transduction		16790440
COPB1	1315	-2.05991	0.0475365	913	coatomer protein complex subunit beta 1	Intracellular Trafficking & Vesicle Formation		29249802
FAM76A	199870	-2.05988	0.0475479	914	family with sequence similarity 76 member A	Unknown		#N/A
MECP2	4204	-2.05883	0.0475955	915	methyl-CpG binding protein 2	Chromatin & Transcription		27296483
THRA	7067	-2.0587	0.0476054	916	thyroid hormone receptor alpha	Apoptosis & Cell Fate		29892829
STN1	79991	-2.05823	0.0476201	917	STN1, CST complex subunit (previously OBFC1)	Cell Cycle & DNA Replication	DNA Replication and Chromatin Structure	30026550, 19854130, 22863775, 28366536
EGR1	1958	-2.05524	0.0477282	918	early growth response 1	Apoptosis & Cell Fate		30396285, 19792968
KCNAB3	9196	-2.05312	0.0478484	919	potassium voltage-gated channel subfamily A regulatory beta subunit 3	Ion & Small Molecule Transport		#N/A
PKD2L1	9033	-2.0527	0.0478986	920	polycystin 2 like 1, transient receptor potential cation channel	Miscellaneous		31080352
HINT2	84681	-2.05149	0.0479483	921	histidine triad nucleotide binding protein 2	Apoptosis & Cell Fate		16762638, 18596417
TAF5L	27097	-2.0498	0.0480381	922	TATA-box binding protein associated factor 5 like	Chromatin & Transcription		31005419
LINC00596	102724845	-2.04946	0.0480742	923	long intergenic non-protein coding RNA 596 (previously C14orf165 ID: 414767)	Non-coding or Pseudogene
TCERG1	10915	-2.04917	0.0480925	924	transcription elongation regulator 1	Chromatin & Transcription		26873599
STYXL2	92235	-2.04769	0.0481965	925	Serine/Threonine/Tyrosine interacting like 2 (previously DUSP27)	Miscellaneous		32639872
SPINT1	6692	-2.0472	0.0482514	926	serine peptidase inhibitor, Kunitz type 1	Signal Transduction		31436357, 19223533, 23447577
MXRA7	439921	-2.04552	0.0483679	927	matrix remodeling associated 7	Cell Communication & Adhesion		30843215
DDX46	9879	-2.04397	0.0484244	928	DEAD-box helicase 46	mRNA Processing		31712821
ACVR1B	91	-2.04374	0.0484406	929	activin A receptor type 1B	Developmental Process		31101053
ZNF396	252884	-2.04309	0.0484818	930	zinc finger protein 396	Chromatin & Transcription		#N/A
CCL15	6359	-2.04076	0.0486005	931	C-C motif chemokine ligand 15	Immune Process		30070719
PDE6B	5158	-2.04005	0.0486538	932	phosphodiesterase 6B	Signal Transduction		#N/A
PAXBP1	94104	-2.03999	0.0486726	933	PAX3 and PAX7 binding protein 1 (previously C21orf66)	Chromatin & Transcription		22862948
NDUFV1	4723	-2.03874	0.0487363	934	NADH:ubiquinone oxidoreductase core subunit V1	Metabolism		9571201
TEX14	56155	-2.03872	0.0487484	935	testis expressed 14, intercellular bridge forming factor	Cell Cycle & DNA Replication	Central Spindle and Cytokinesis	20176808, 22405274
OXSM	54995	-2.0387	0.0487583	936	3-oxoacyl-ACP synthase, mitochondrial	Metabolism		15726818
CFH	3075	-2.03692	0.0488513	937	complement factor H	Immune Process		30987235, 26723877
SERPINA2	390502	-2.0366	0.0488827	938	serpin family A member 2 (gene/pseudogene)	Protein Modification & Proteolysis		23826168
APOBEC3F	200316	-2.03613	0.0489078	939	apolipoprotein B mRNA editing enzyme catalytic subunit 3F	Immune Process		29153851
HK1	3098	-2.03532	0.0489684	940	hexokinase 1	Metabolism		31434645
EPHB2	2048	-2.03526	0.0489814	941	EPH receptor B2	Cell Communication & Adhesion	Receptor Tyrosine Kinases & Ephrins	24439224, 31933858
B4GALT7	11285	-2.03498	0.048995	942	beta-1,4-galactosyltransferase 7	Protein Modification & Proteolysis		#N/A
APOL1	8542	-2.03496	0.0490112	943	apolipoprotein L1	Metabolism		22569246
MED20	9477	-2.03467	0.0490348	944	mediator complex subunit 20	Translation & Ribosome Biogenesis		28277935
MAP1S	55201	-2.03445	0.0490447	945	microtubule associated protein 1S	Intracellular Trafficking & Vesicle Formation	Centrosome Maturation and Duplication	22301994, 25300793
SEMA3B	7869	-2.03352	0.0490719	946	semaphorin 3B	Apoptosis & Cell Fate		15273288, 27349960
ZRANB1	54764	-2.03309	0.0491131	947	zinc finger RANBP2-type containing 1	Protein Modification & Proteolysis		29669287
SPACA3	124912	-2.03295	0.0491419	948	sperm acrosome associated 3	Cell Communication & Adhesion		#N/A
TAS2R10	50839	-2.03228	0.0491664	949	taste 2 receptor member 10	Signal Transduction		#N/A
TEX101	83639	-2.03081	0.0492574	950	testis expressed 101	Miscellaneous		#N/A
PAFAH1B2	5049	-2.02899	0.0493164	951	platelet activating factor acetylhydrolase 1b catalytic subunit 2	Enzyme Activity		29758199
PPFIBP2	8495	-2.02721	0.049457	952	PPFIA binding protein 2	Cell Communication & Adhesion		9624153
SMARCD1	6602	-2.0268	0.0494722	953	SWI/SNF related, matrix associated, actin dependent regulator of chromatin, subfamily d, member 1	Chromatin & Transcription	DNA Replication and Chromatin Structure	25818293, 31637714
CTNNBL1	56259	-2.02551	0.0495244	954	catenin beta like 1	mRNA Processing		28501461
OLR1	4973	-2.02474	0.0495689	955	oxidized low density lipoprotein receptor 1	Metabolism		31718700, 28844714
SCNN1B	6338	-2.0246	0.0495924	956	sodium channel epithelial 1 beta subunit	Ion & Small Molecule Transport		#N/A
GKN1	56287	-2.02375	0.0496859	957	gastrokine 1	Miscellaneous		27590582
MRPS18B	28973	-2.02137	0.0497983	958	mitochondrial ribosomal protein S18B	Translation & Ribosome Biogenesis		#N/A
FAM162A	26355	-2.01972	0.0499697	959	family with sequence similarity 162 member A	Unknown		#N/A
SLC49A4	84925	-2.01953	0.0499958	960	solute carrier family 49 member 4 (previously DIRC2)	Ion & Small Molecule Transport		#N/A
