# Supplementary material for: Identification of targetable vulnerabilities of PLK1-overexpressing cancers by synthetic dosage lethality
Source: Cell Genom. 2025 May 9;5(6):100876. doi: 10.1016/j.xgen.2025.100876 (PMC12230241; doi:10.1016/j.xgen.2025.100876)
Supplement: Table S2. Analyses of SDL hits from the genome-wide, loss-of-function screen, related to Figure 1 — Comparison of all 960 hits with previously published screens associated with mitosis and cell cycle progression. [file mmc3.xlsx]

## Sheet: Table S2
Table S2. Analyses of SDL hits from the genome-wide, loss-of-function screen, related to Figure 1.
Gene symbol	Entrez ID	WDC Screen Rank	Reference and Cell Line Used:	Hutchins et al 2010, Science, PMID: 20360068	Kittler et al 2004, Nature, PMID: 15616564	Neumann et al 2010, Nature, PMID: 20360735	Vizeacoumar et al 2013, Mol Syst Biol, PMID: 24104479	Vizeacoumar et al 2013, Mol Syst Biol, PMID: 24104479	Vizeacoumar et al 2013, Mol Syst Biol, PMID: 24104479	Sokolova et al 2017, Cell Cycle, PMID: 27929715	Andersen et al 2003, Nature, PMID: 14654843	Sokolova et al 2017, Cell Cycle, PMID: 27929715	Vizeacoumar et al 2013, Mol Syst Biol, PMID: 24104479	Moffat et al 2006, Cell, PMID: 16564017	Mukherji et al 2006, PNAS, PMID: 17001007
			# overlaps	HeLa	HeLa	HeLa	HCT116- -/-MUS81	HCT116- -/-BLM	HCT116- -/-PTTG1	U2OS	KE37	RPE1-hTERT	HCT116- -/-PTEN	HT29	U2OS
DDB1	1642	113	7	yes	yes		yes		yes	yes	yes	yes
INCENP	3619	812	6	yes	yes	yes				yes		yes			yes
STK3	6788	363	5	yes	yes			yes	yes				yes
RBMX	27316	531	5	yes	yes		yes			yes	yes
CEP192	55125	673	5	yes	yes	yes					yes	yes
EZR	7430	104	4	yes		yes			yes			yes
PLK2	10769	189	4	yes	yes	yes								yes
PPL	5493	221	4	yes			yes	yes	yes
SFRS1	6426	249	4	yes		yes	yes				yes
SNRPG	6637	293	4	yes	yes	yes		yes
AURKA	6790	348	4	yes	yes	yes			yes
TIMELESS	8914	355	4	yes	yes		yes					yes
TOPBP1	11073	651	4	yes	yes		yes	yes
PSMD2	5708	689	4		yes					yes	yes		yes
SNRNP200	23020	708	4	yes		yes		yes					yes
PSMC4	5704	834	4		yes		yes	yes				yes
CSNK2B	1460	9	3		yes			yes	yes
HGFAC	3083	37	3				yes	yes					yes
ORC1L	4998	48	3	yes	yes							yes
GRK2	156	66	3						yes					yes	yes
EFTUD2	9343	82	3	yes	yes	yes
IPO5	3843	103	3	yes						yes		yes
ITPR1	3708	156	3	yes		yes		yes
FUT9	10690	197	3				yes	yes	yes
NUP133	55746	244	3	yes	yes	yes
FYTTD1	84248	281	3		yes	yes		yes
COG7	91949	346	3	yes		yes	yes
COPS6	10980	466	3	yes			yes	yes
BRAF	673	468	3				yes		yes	yes
SLU7	10569	538	3		yes	yes	yes
CDC40	51362	631	3	yes		yes		yes
GMNN	51053	638	3	yes		yes				yes
SORBS3	10174	657	3				yes	yes	yes
RBM10	8241	700	3			yes	yes						yes
TBC1D25	4943	745	3				yes	yes	yes
HNRNPK	3190	760	3	yes	yes						yes
HINFP	25988	775	3		yes	yes				yes
ULK4	54986	814	3		yes	yes								yes
DYNC1H1	1778	870	3	yes		yes					yes
TRMT6	51605	907	3				yes	yes					yes
COPB1	1315	913	3	yes	yes								yes
STN1	79991	917	3	yes	yes	yes
PAFAH1B2	5049	951	3	yes			yes		yes
CTNNBL1	56259	954	3	yes		yes	yes
USP44	84101	1	2							yes			yes
RAVER1	125950	27	2	yes						yes
NUP93	9688	67	2	yes							yes
CENPC	1060	84	2	yes					yes
DCTN3	11258	102	2	yes							yes
VPS13D	55187	128	2		yes	yes
DDX39B	7919	138	2	yes	yes
AIP	9049	151	2							yes		yes
DSCR9	257203	152	2		yes			yes
KIAA0586	9786	153	2		yes				yes
GABRA6	2559	180	2			yes			yes
MAPRE3	22924	191	2			yes				yes
TJP3	27134	208	2				yes	yes
DPP3	10072	218	2									yes			yes
IGF2BP3	10643	219	2	yes			yes
SHFM1	7979	231	2		yes			yes
PRKRA	8575	236	2		yes				yes
CEP128	145508	242	2						yes		yes
DYRK3	8444	269	2						yes			yes
PGK1	5230	270	2	yes							yes
PFDN2	5202	274	2	yes			yes
MSGN1	343930	275	2							yes		yes
PLEK2	26499	289	2				yes		yes
RSL1D1	26156	302	2	yes			yes
CALM2	805	324	2				yes				yes
SERBP1	26135	326	2	yes							yes
MGAT1	4245	329	2						yes				yes
POF1B	79983	332	2	yes		yes
GRHPR	9380	336	2						yes	yes
WRAP53	55135	357	2	yes									yes
SMDT1	91689	370	2			yes			yes
GTF3C6	112495	371	2	yes	yes
MMP21	118856	379	2							yes		yes
PTK7	5754	382	2			yes								yes
PCP4	5121	393	2					yes					yes
DECR1	1666	394	2	yes							yes
EFNA2	1943	396	2					yes					yes
MAPK7	5598	400	2										yes	yes
ARPP19	10776	411	2						yes						yes
TRIM14	9830	417	2						yes	yes
SGOL2	151246	439	2	yes		yes
PRKCQ	5588	442	2			yes			yes
FBL	2091	453	2	yes							yes
CDK2	1017	456	2						yes					yes
ELK4	2005	458	2				yes	yes
NXF1	10482	474	2	yes	yes
GGA2	23062	475	2						yes				yes
DPP9	91039	499	2					yes	yes
FZD7	8324	503	2		yes								yes
RAN	5901	519	2	yes	yes
TAPBP	6892	521	2		yes								yes
GRAMD3	65983	550	2		yes		yes
ZC3H13	23091	555	2		yes				yes
ODF2L	57489	588	2	yes			yes
ERC1	23085	601	2		yes				yes
CEP72	55722	624	2	yes							yes
RIPK1	8737	626	2				yes							yes
PRKACA	5566	629	2								yes	yes
PSMA2	5683	659	2							yes		yes
FGL2	10875	678	2			yes				yes
MGAT4A	11320	705	2					yes	yes
METTL18	92342	713	2		yes	yes
XRCC6	2547	729	2	yes							yes
STK11	6794	737	2				yes							yes
GLB1	2720	741	2							yes		yes
RET	5979	752	2			yes								yes
SPC24	147841	770	2	yes		yes
DAB2IP	153090	773	2							yes		yes
GBF1	8729	782	2		yes							yes
ACTR3B	57180	793	2			yes			yes
TAS2R38	5726	797	2					yes					yes
SUMO1	7341	822	2							yes		yes
SEPT1	1731	836	2			yes					yes
DOCK2	1794	844	2			yes								yes
SMC3	9126	848	2	yes		yes
HNRNPA3	220988	863	2	yes							yes
HADHB	3032	867	2	yes						yes
SASS6	163786	890	2	yes		yes
SHOC2	8036	891	2	yes						yes
WISP1	8840	898	2				yes		yes
HIST1H2BN	8341	900	2						yes				yes
DDX46	9879	928	2	yes				yes
OXSM	54995	936	2									yes			yes
EPHB2	2048	941	2		yes										yes
APOL1	8542	943	2		yes										yes
RNF215	200312	3	1			yes
RAB37	326624	4	1			yes
TAF10	6881	8	1										yes
SNRPB	6628	10	1	yes
SLC5A2	6524	34	1			yes
ALK	238	45	1							yes
SCN1B	6324	51	1			yes
PPP2R5D	5528	52	1	yes
OIP5	11339	54	1			yes
TXK	7294	57	1											yes
BEND6	221336	58	1										yes
LHFPL5	222662	65	1				yes
ELAC2	60528	73	1			yes
TINAGL1	64129	75	1							yes
CHD2	1106	77	1									yes
ANKRD26	22852	80	1								yes
MAOA	4128	81	1			yes
IGBP1	3476	83	1	yes
ARMC7	79637	85	1										yes
DKC1	1736	86	1	yes
PSMC6	5706	87	1		yes
FAM118B	79607	88	1			yes
TCTE3	6991	90	1									yes
SRR	63826	91	1							yes
TTC29	83894	93	1		yes
GNL3	26354	100	1	yes
KCNN3	3782	101	1						yes
UHRF1BP1	54887	108	1									yes
GNB1	2782	109	1	yes
BEND5	79656	110	1					yes
MCM3	4172	114	1					yes
PRPF3	9129	116	1	yes
MAP3K10	4294	122	1		yes
VRK2	7444	124	1			yes
STAT5B	6777	126	1		yes
HSPG2	3339	130	1					yes
SCN1A	6323	142	1							yes
CAND2	23066	144	1		yes
ARID2	196528	146	1	yes
TTC7A	57217	149	1										yes
CCNK	8812	161	1							yes
HSPE1	3336	162	1				yes
RBM23	55147	163	1		yes
TAS2R14	50840	174	1							yes
ATP1A2	477	175	1		yes
ARID5A	10865	176	1									yes
NTMT1	28989	192	1			yes
CCDC78	124093	193	1									yes
HTR7	3363	196	1				yes
FGFBP1	9982	199	1					yes
DBI	1622	200	1					yes
STK39	27347	202	1			yes
WDR5	11091	224	1	yes
SNAPC1	6617	225	1		yes
CEACAM20	125931	230	1			yes
CDC2L1	984	238	1			yes
SAE1	10055	240	1					yes
MSH6	2956	241	1												yes
RFC1	5981	248	1				yes
ME2	4200	252	1		yes
COPS8	10920	256	1				yes
SCG2	7857	257	1		yes
GLYAT	10249	259	1									yes
ESYT2	57488	261	1						yes
MAGEA9	4108	263	1										yes
RPS6	6194	265	1		yes
LILRB3	11025	268	1										yes
MET	4233	283	1											yes
CPS1	1373	287	1	yes
SEC16B	89866	290	1		yes
SLC10A4	201780	294	1							yes
ERGIC1	57222	299	1					yes
ABHD3	171586	301	1							yes
CALHM1	255022	303	1			yes
GAB1	2549	305	1							yes
SLC36A3	285641	306	1							yes
ADAP1	11033	307	1							yes
NGLY1	55768	317	1									yes
SCO2	9997	325	1										yes
MMACHC	25974	327	1									yes
CD3EAP	10849	335	1						yes
RPL10A	4736	338	1		yes
RPP38	10557	342	1							yes
SNRNP27	11017	343	1	yes
SRGAP3	9901	351	1						yes
METTL13	51603	360	1					yes
AAK1	22848	364	1			yes
CAPZB	832	366	1									yes
NME1	4830	369	1											yes
MSH4	4438	377	1						yes
CST8	10047	381	1					yes
EFHD1	80303	395	1							yes
TMEM79	84283	398	1					yes
TMPRSS13	84000	402	1							yes
DDX19B	11269	403	1									yes
SMARCB1	6598	404	1	yes
EPHA8	2046	405	1											yes
C8orf44	56260	409	1			yes
AMDHD1	144193	418	1		yes
LDHC	3948	421	1										yes
FAM160A2	84067	426	1				yes
SLC5A11	115584	427	1				yes
ZNF683	257101	431	1												yes
FAM184A	79632	432	1			yes
SYMPK	8189	440	1							yes
UBXN1	51035	444	1										yes
EMD	2010	445	1	yes
OR1S2	219958	446	1							yes
FBXO36	130888	448	1		yes
FZD4	8322	450	1						yes
RSRC2	65117	451	1		yes
ESPN	83715	452	1							yes
LMTK3	114783	455	1			yes
ST3GAL1	6482	457	1		yes
RIMBP2	23504	461	1							yes
AR	367	467	1						yes
SEPT4	5414	470	1		yes
ALS2CL	259173	473	1												yes
PRKAG1	5571	477	1											yes
DKK4	27121	478	1							yes
PRKAR1A	5573	483	1				yes
DDX28	55794	491	1	yes
RTP3	83597	495	1			yes
DDR1	780	496	1											yes
CENPO	79172	497	1			yes
TWSG1	57045	500	1		yes
CCL28	56477	504	1			yes
RCOR2	283248	505	1						yes
CEP57	9702	513	1						yes
ZMYM1	79830	520	1	yes
EIF2B3	8891	524	1				yes
CYP4F22	126410	529	1			yes
DHRS1	115817	530	1							yes
TLK1	9874	533	1	yes
DIRAS3	9077	536	1			yes
ABL1	25	541	1											yes
TMEM147	10430	542	1				yes
PEAK3	374872	549	1			yes
OXGR1	27199	552	1			yes
PTPN23	25930	554	1											yes
RPL12	6136	557	1								yes
ACLY	47	559	1								yes
CDC34	997	563	1										yes
DYNLRB2	83657	565	1							yes
RAP2A	5911	566	1		yes
ULK2	9706	568	1		yes
QPCTL	54814	569	1							yes
IGF2BP1	10642	578	1	yes
ADAMDEC1	27299	582	1							yes
BIRC5	332	583	1	yes
GMPPA	29926	585	1												yes
BPIFB3	359710	586	1				yes
SOAT1	6646	590	1						yes
PGBD1	84547	607	1							yes
KIF5B	3799	615	1		yes
DNAH10	196385	627	1			yes
TXNDC16	57544	628	1						yes
ANTXR1	84168	634	1	yes
GPANK1	7918	640	1				yes
TMEM8A	58986	648	1			yes
RCE1	9986	649	1										yes
LRRC8E	80131	654	1		yes
BAAT	570	655	1			yes
MCRS1	10445	658	1	yes
CMPK1	51727	662	1							yes
PIGT	51604	665	1						yes
EDC3	80153	680	1	yes
APOC1	341	682	1												yes
SLC39A11	201266	690	1		yes
PHACTR3	116154	692	1		yes
FAM13A	10144	698	1						yes
KCNN2	3781	706	1												yes
TMEM132D	121256	714	1					yes
CCNB2	9133	715	1	yes
FRRS1L	23732	719	1									yes
MAGOH	4116	720	1		yes
NBR1	4077	731	1		yes
LPL	4023	732	1		yes
SNAI3	333929	733	1							yes
COA4	51287	734	1									yes
ZFYVE27	118813	739	1			yes
OTOGL	283310	744	1						yes
MMP16	4325	748	1						yes
CD59	966	749	1				yes
ARL8B	55207	751	1								yes
NOX5	79400	756	1		yes
CACNA2D4	93589	759	1							yes
TXNDC12	51060	762	1		yes
AEBP2	121536	763	1												yes
CEACAM21	90273	766	1				yes
MAK16	84549	767	1									yes
KIF1A	547	768	1							yes
ZNF592	9640	771	1				yes
ATRN	8455	774	1									yes
EEF1A2	1917	781	1				yes
LPIN2	9663	785	1		yes
CCDC18	343099	791	1		yes
KIAA1958	158405	792	1							yes
DCUN1D2	55208	796	1							yes
CNOT2	4848	799	1	yes
ANGEL1	23357	803	1			yes
CEACAM19	56971	808	1						yes
C5orf24	134553	816	1			yes
COL4A5	1287	819	1							yes
FXYD5	53827	826	1			yes
DENR	8562	830	1						yes
FBXL17	64839	831	1		yes
CYP11B2	1585	845	1				yes
GNA11	2767	850	1							yes
DLD	1738	852	1			yes
NKIRAS1	28512	856	1							yes
MYLK	4638	859	1											yes
OSBPL10	114884	861	1									yes
CA7	766	862	1				yes
UFSP2	55325	873	1		yes
C11orf16	56673	877	1												yes
SMC4	10051	883	1		yes
SMARCA4	6597	887	1	yes
CHKB	1120	901	1						yes
CSNK1G1	53944	911	1		yes
KCNAB3	9196	919	1			yes
HINT2	84681	921	1						yes
DUSP27	92235	925	1					yes
SPINT1	6692	926	1							yes
ACVR1B	91	929	1											yes
PDE6B	5158	932	1							yes
PAXBP1	94104	933	1	yes
APOBEC3F	200316	939	1												yes
HK1	3098	940	1			yes
MED20	9477	944	1							yes
MAP1S	55201	945	1	yes
PPFIBP2	8495	952	1						yes
SMARCD1	6602	953	1	yes
MRPS18B	28973	958	1	yes
MTSS1L	92154	2	0
GATAD2B	57459	5	0
SP1	6667	6	0
CFAP74	85452	7	0
LAMB2	3913	11	0
NARG2	79664	12	0
P2RY13	53829	13	0
AGBL4	84871	14	0
AICDA	57379	15	0
ALPK2	115701	16	0
EP400NL	347918	17	0
MROH9	80133	18	0
NWD1	284434	19	0
ZNF18	7566	20	0
KCNA2	3737	21	0
PAF1	54623	22	0
FUT4	2526	23	0
CD74	972	24	0
DTX3	196403	25	0
GK2	2712	26	0
ASB6	140459	28	0
PIK3C2A	5286	29	0
HLA-DOB	3112	30	0
ALPK1	80216	31	0
STK32A	202374	32	0
CD82	3732	33	0
MPV17L2	84769	35	0
IL1RN	3557	36	0
CPED1	79974	38	0
GNA12	2768	39	0
TLR4	7099	40	0
LCN2	3934	41	0
KCNMB4	27345	42	0
DACT1	51339	43	0
ARHGEF6	9459	44	0
PFKFB4	5210	46	0
MOSPD1	56180	47	0
FKBP7	51661	49	0
PCYOX1L	78991	50	0
DNAJB8	165721	53	0
SPAG4	6676	55	0
P3H3	10536	56	0
TLE2	7089	59	0
GPC6	10082	60	0
APOM	55937	61	0
FBXW5	54461	62	0
RRS1	23212	63	0
DMKN	93099	64	0
ZFYVE1	53349	68	0
HEPACAM	220296	69	0
MOAP1	64112	70	0
RABL2A	11159	71	0
DIRC1	116093	72	0
POLR2G	5436	74	0
DERL2	51009	76	0
NISCH	11188	78	0
HEXB	3074	79	0
SEPT5	5413	89	0
C14orf166	51637	92	0
ATP6V0D1	9114	94	0
EPHX4	253152	95	0
CD247	919	96	0
GSK3A	2931	97	0
CD151	977	98	0
HRC	3270	99	0
TRIM42	287015	105	0
ADPRHL2	54936	106	0
FOXH1	8928	107	0
OR56A4	120793	111	0
CTDNEP1	23399	112	0
TVP23B	51030	115	0
OFCC1	266553	117	0
JAKMIP1	152789	118	0
ASB3	51130	119	0
FAM151B	167555	120	0
NEK8	284086	121	0
SPAG6	9576	123	0
C16orf87	388272	125	0
C5orf51	285636	127	0
UBLCP1	134510	129	0
PAPPA2	60676	131	0
HOOK2	29911	132	0
TMOD1	7111	133	0
AP2S1	1175	134	0
TMPRSS6	164656	135	0
SLC28A1	9154	136	0
ATAD3B	83858	137	0
ZMIZ2	83637	139	0
EYA2	2139	140	0
SUSD6	9766	141	0
FAHD2B	151313	143	0
RAB3IP	117177	145	0
CRYBG2	55057	147	0
TIMM10B	26515	148	0
RIPOR3	140876	150	0
SLC28A2	9153	154	0
MSANTD4	84437	155	0
PLA2G1B	5319	157	0
PRKAG2	51422	158	0
PHKA1	5255	159	0
SENP1	29843	160	0
TBX15	6913	164	0
TSPY2	64591	165	0
IMP4	92856	166	0
LMBRD2	92255	167	0
DNALI1	7802	168	0
PIK3CD	5293	169	0
PRPF18	8559	170	0
C3orf56	285311	171	0
NDFIP2	54602	172	0
FGFR1	2260	173	0
IL3RA	3563	177	0
FAM122B	159090	178	0
LRRTM3	347731	179	0
ERP29	10961	181	0
BRCC3	79184	182	0
RBP3	5949	183	0
GOLM1	51280	184	0
TM4SF19	116211	185	0
CSAG1	158511	186	0
OPCML	4978	187	0
INPP4A	3631	188	0
ZBTB49	166793	190	0
GREM1	26585	194	0
NODAL	4838	195	0
NTAN1	123803	198	0
DRICH1	51233	201	0
LRRC75B	388886	203	0
FGFBP2	83888	204	0
EWSAT1	283673	205	0
AMY1A	276	206	0
ANKS3	124401	207	0
BRD4	23476	209	0
HCLS1	3059	210	0
LRRC3	81543	211	0
DICER1	23405	212	0
FRMD7	90167	213	0
JMY	133746	214	0
SDF4	51150	215	0
B3GALT4	8705	216	0
SLC25A52	147407	217	0
SCO1	6341	220	0
TRIM26	7726	222	0
HSD17B6	8630	223	0
ZFAND1	79752	226	0
KIAA1211L	343990	227	0
REXO2	25996	228	0
COX6B1	1340	229	0
TNIK	23043	232	0
DHX40	79665	233	0
CYFIP1	23191	234	0
LARGE2	120071	235	0
PNISR	25957	237	0
TMEM42	131616	239	0
MFAP3	4238	243	0
ADCK1	57143	245	0
ORAI2	80228	246	0
CEACAM3	1084	247	0
TMC7	79905	250	0
AKR1C1	1645	251	0
TBL3	10607	253	0
PLB1	151056	254	0
ZNF302	55900	255	0
OR2T1	26696	258	0
PI15	51050	260	0
OR51T1	401665	262	0
UST	10090	264	0
SPAG16	79582	266	0
BRIP1	83990	267	0
ZFYVE9	9372	271	0
ZC2HC1C	79696	272	0
FAM126A	84668	273	0
PTPN9	5780	276	0
OR10A2	341276	277	0
KRT6C	140446	278	0
ZNF485	220992	279	0
SPDYA	245711	280	0
TNFRSF13B	23495	282	0
RHEB	6009	284	0
FUT6	2528	285	0
C12orf54	121273	286	0
CRB3	92359	288	0
ATP6V1C1	528	291	0
MBLAC2	153364	292	0
STX1B	112755	295	0
RUBCN	9711	296	0
TRNAU1AP	54952	297	0
RGPD5	84220	298	0
DPYSL5	56896	300	0
LENEP	55891	304	0
TAX1BP3	30851	308	0
MIA	8190	309	0
GLYR1	84656	310	0
FAM213A	84293	311	0
KRT81	3887	312	0
XAGE5	170627	313	0
CYP2A7	1549	314	0
TMEM38B	55151	315	0
LPAR4	2846	316	0
ANOS1	3730	318	0
ZNF610	162963	319	0
C4orf22	255119	320	0
TPP2	7174	321	0
DPY19L4	286148	322	0
IL1RL2	8808	323	0
PGLYRP1	8993	328	0
NRN1	51299	330	0
WDR55	54853	331	0
TPH2	121278	333	0
SGSM3	27352	334	0
SLC1A7	6512	337	0
VPS37B	79720	339	0
IGF1	3479	340	0
MPHOSPH6	10200	341	0
RPL15	6138	344	0
C1orf174	339448	345	0
C5orf22	55322	347	0
ICA1L	130026	349	0
DPPA4	55211	350	0
GAPDHS	26330	352	0
YKT6	10652	353	0
DARS2	55157	354	0
CPXM2	119587	356	0
TRIO	7204	358	0
RPL39L	116832	359	0
CIR1	9541	361	0
ACRV1	56	362	0
GALNT14	79623	365	0
ABCC11	85320	367	0
PIK3CB	5291	368	0
CEL	1056	372	0
DHRS4L2	317749	373	0
MTX2	10651	374	0
TOM1	10043	375	0
LAPTM4B	55353	376	0
IGF2BP2	10644	378	0
ASB16	92591	380	0
ETFDH	2110	383	0
KRT6B	3854	384	0
GLP2R	9340	385	0
RAD9B	144715	386	0
ARAP3	64411	387	0
ANKRD26P1	124149	388	0
CTPS2	56474	389	0
FHL1	2273	390	0
PDLIM5	10611	391	0
PARP9	83666	392	0
KIAA0355	9710	397	0
OGFRL1	79627	399	0
CTU2	348180	401	0
THOP1	7064	406	0
NACC1	112939	407	0
DOCK6	57572	408	0
MPP7	143098	410	0
CDK5RAP3	80279	412	0
COQ9	57017	413	0
MID1	4281	414	0
TAGLN3	29114	415	0
TMEM159	57146	416	0
ARHGAP33	115703	419	0
LIPH	200879	420	0
NPY2R	4887	422	0
GTF3A	2971	423	0
RAB1B	81876	424	0
TCTN1	79600	425	0
HDAC7	51564	428	0
FNBP1	23048	429	0
LAPTM5	7805	430	0
CLCN5	1184	433	0
PRAM1	84106	434	0
GPR18	2841	435	0
GPBP1L1	60313	436	0
ZDHHC11	79844	437	0
IFIT3	3437	438	0
MAP7	9053	441	0
NLRP1	22861	443	0
PAOX	196743	447	0
MAP3K14	9020	449	0
COPS9	150678	454	0
RNF220	55182	459	0
ZCCHC2	54877	460	0
NOX3	50508	462	0
IL17RD	54756	463	0
RPS6KA6	27330	464	0
C1QTNF1	114897	465	0
CCDC197	256369	469	0
COMMD8	54951	471	0
UTP15	84135	472	0
ETF1	2107	476	0
ZCCHC24	219654	479	0
FUZ	80199	480	0
ASTN1	460	481	0
GPR15	2838	482	0
CAMTA1	23261	484	0
HSDL2	84263	485	0
PUS3	83480	486	0
LRRC75A-AS1	125144	487	0
TMEM139	135932	488	0
LYG2	254773	489	0
ADTRP	84830	490	0
ISCA1	81689	492	0
LPAL2	80350	493	0
MIDN	90007	494	0
C1QTNF8	390664	498	0
SEC61A2	55176	501	0
TECTB	6975	502	0
ATP4A	495	506	0
PRKAR1B	5575	507	0
LHFPL2	10184	508	0
OPN3	23596	509	0
RCBTB1	55213	510	0
EMC8	10328	511	0
ZNF642	339559	512	0
SLC5A7	60482	514	0
ZBTB7A	51341	515	0
GALNT3	2591	516	0
OTUD7A	161725	517	0
LGALS9	3965	518	0
CPEB2	132864	522	0
CCDC82	79780	523	0
HIST1H2BM	8342	525	0
PERP	64065	526	0
MITF	4286	527	0
SH2D4B	387694	528	0
DEGS2	123099	532	0
FDPS	2224	534	0
ABHD16B	140701	535	0
MAST4	375449	537	0
MAP3K15	389840	539	0
SLC15A4	121260	540	0
CSTF2T	23283	543	0
PTGS1	5742	544	0
ENG	2022	545	0
SLC8A1	6546	546	0
IQCD	115811	547	0
IPO13	9670	548	0
RPL7L1	285855	551	0
PON1	5444	553	0
KCTD18	130535	556	0
CCDC174	51244	558	0
ANKRD13D	338692	560	0
GTPBP2	54676	561	0
CDCA7	83879	562	0
IRGQ	126298	564	0
SELL	6402	567	0
GFOD1	54438	570	0
SULF2	55959	571	0
ATP5S	27109	572	0
SLC4A3	6508	573	0
LIAS	11019	574	0
CDR2L	30850	575	0
PIK3R3	8503	576	0
EPHA7	2045	577	0
TMEM216	51259	579	0
STAMBP	10617	580	0
TEX9	374618	581	0
SPAM1	6677	584	0
C12orf66	144577	587	0
CEMIP	57214	589	0
ZNF71	58491	591	0
AHCYL1	10768	592	0
USP14	9097	593	0
MGAT3	4248	594	0
IP6K3	117283	595	0
UNC45A	55898	596	0
CCNT2	905	597	0
CD84	8832	598	0
MORN3	283385	599	0
UBE2E4P	286480	600	0
BANK1	55024	602	0
SLAMF6	114836	603	0
PENK	5179	604	0
GTF2F2	2963	605	0
MS4A3	932	606	0
SLC25A53	401612	608	0
PIP4K2A	5305	609	0
C12orf29	91298	610	0
ELK3	2004	611	0
CD58	965	612	0
GDI1	2664	613	0
SLC16A6	9120	614	0
SPHK1	8877	616	0
FTSJD2	23070	617	0
NCRNA00158	54072	618	0
ATG16L2	89849	619	0
LASS6	253782	620	0
VGLL2	245806	621	0
EYA3	2140	622	0
PCNX4	64430	623	0
ALG1	56052	625	0
MOSC2	54996	630	0
KRT80	144501	632	0
HAGH	3029	633	0
CABP5	56344	635	0
CPSF1	29894	636	0
SHMT2	6472	637	0
ZNF385B	151126	639	0
SUPV3L1	6832	641	0
SLC13A1	6561	642	0
ANKRD6	22881	643	0
COQ4	51117	644	0
FLT3	2322	645	0
UPRT	139596	646	0
PLOD3	8985	647	0
MYCN	4613	650	0
COMMD4	54939	652	0
KIF15	56992	653	0
DRAM2	128338	656	0
KCNJ15	3772	660	0
MATN1	4146	661	0
C16orf45	89927	663	0
CNPY1	285888	664	0
SEC31A	22872	666	0
MGST1	4257	667	0
MFAP5	8076	668	0
ADM2	79924	669	0
TBX1	6899	670	0
THAP12	5612	671	0
CARS	833	672	0
STARD5	80765	674	0
ZMYM6	9204	675	0
FNDC5	252995	676	0
DACT2	168002	677	0
HPGDS	27306	679	0
ZNF134	7693	681	0
TRAM1L1	133022	683	0
OR6B3	150681	684	0
STRIP2	57464	685	0
XKR8	55113	686	0
IFNLR1	163702	687	0
ABCG8	64241	688	0
APLNR	187	691	0
ZNF626	199777	693	0
HSD17B10	3028	694	0
TIFA	92610	695	0
LMO2	4005	696	0
PLPP1	8611	697	0
PIK3R2	5296	699	0
KCNC2	3747	701	0
PCDHA6	56142	702	0
NADK2	133686	703	0
HSD17B11	51170	704	0
MAP9	79884	707	0
ZNF398	57541	709	0
PRPF39	55015	710	0
NXF3	56000	711	0
CNN1	1264	712	0
DYX1C1	161582	716	0
OGDH	4967	717	0
CD1A	909	718	0
APBA1	320	721	0
ITPA	3704	722	0
CEACAM6	4680	723	0
SMAP1	60682	724	0
INO80E	283899	725	0
FCN2	2220	726	0
S100A5	6276	727	0
UROD	7389	728	0
ELMOD2	255520	730	0
CDON	50937	735	0
NOL7	51406	736	0
WT1	7490	738	0
MKNK1	8569	740	0
MYCBP2	23077	742	0
TRIM6-TRIM34	445372	743	0
IL6	3569	746	0
DLST	1743	747	0
PLAU	5328	750	0
LYZL2	119180	753	0
ZNF425	155054	754	0
NLRP13	126204	755	0
CKB	1152	757	0
TNKS2	80351	758	0
EIF4E2	9470	761	0
ANKRD22	118932	764	0
MORF4L2	9643	765	0
CDH6	1004	769	0
SLC35E2A	9906	772	0
PI4K2A	55361	776	0
TAPT1	202018	777	0
TMEFF1	8577	778	0
ART5	116969	779	0
NOXRED1	122945	780	0
SRPX	8406	783	0
PGBD5	79605	784	0
ESRRA	2101	786	0
DDX51	317781	787	0
SUMF2	25870	788	0
EFNB2	1948	789	0
LRRC18	474354	790	0
MIR1-1HG-AS1	253868	794	0
ORC4L	5000	795	0
NT5DC1	221294	798	0
SC4MOL	6307	800	0
DRC3	83450	801	0
SLC4A10	57282	802	0
BTNL2	56244	804	0
TNFAIP8L1	126282	805	0
SEPT10	151011	806	0
FSD1L	83856	807	0
MYDGF	56005	809	0
LINC00311	197196	810	0
C2orf40	84417	811	0
LCN12	286256	813	0
SAMD7	344658	815	0
DMGDH	29958	817	0
STT3B	201595	818	0
PPM1H	57460	820	0
N4BP1	9683	821	0
NRXN1	9378	823	0
FASTKD2	22868	824	0
SMYD4	114826	825	0
TRIM32	22954	827	0
ACTA2	59	828	0
TSC2	7249	829	0
HKDC1	80201	832	0
PDK3	5165	833	0
ZNF772	400720	835	0
ITIH4	3700	837	0
HP1BP3	50809	838	0
PIKFYVE	200576	839	0
PDP2	57546	840	0
CLPS	1208	841	0
TUBD1	51174	842	0
PABPC3	5042	843	0
SRP68	6730	846	0
TMC2	117532	847	0
DOPEY2	9980	849	0
DNAH3	55567	851	0
DRC1	92749	853	0
BAALC	79870	854	0
GUCY2F	2986	855	0
MALL	7851	857	0
LPXN	9404	858	0
ZNF22	7570	860	0
UPB1	51733	864	0
GALNT6	11226	865	0
ATP6V0E1	8992	866	0
CCL3L1	6349	868	0
RNF7	9616	869	0
DGKH	160851	871	0
SCYL3	57147	872	0
ENY2	56943	874	0
DAPP1	27071	875	0
RHOV	171177	876	0
LAS1L	81887	878	0
MREG	55686	879	0
OSBPL3	26031	880	0
LMLN	89782	881	0
LMBRD1	55788	882	0
ERBB3	2065	884	0
RPA4	29935	885	0
ISOC1	51015	886	0
CARD11	84433	888	0
IFNAR2	3455	889	0
PRPF4B	8899	892	0
TOMM7	54543	893	0
ITPR2	3709	894	0
ZNF827	152485	895	0
PSORS1C2	170680	896	0
PTPN14	5784	897	0
SRP54	6729	899	0
OCM2	4951	902	0
FUNDC2	65991	903	0
TAS2R50	259296	904	0
CLK2	1196	905	0
MSH5	4439	906	0
IMP3	55272	908	0
SPRR3	6707	909	0
SLC2A5	6518	910	0
NPSR1	387129	912	0
FAM76A	199870	914	0
MECP2	4204	915	0
THRA	7067	916	0
EGR1	1958	918	0
PKD2L1	9033	920	0
TAF5L	27097	922	0
LINC00596	102724845	923	0
TCERG1	10915	924	0
MXRA7	439921	927	0
ZNF396	252884	930	0
CCL15	6359	931	0
NDUFV1	4723	934	0
TEX14	56155	935	0
CFH	3075	937	0
SERPINA2	390502	938	0
B4GALT7	11285	942	0
SEMA3B	7869	946	0
ZRANB1	54764	947	0
SPACA3	124912	948	0
TAS2R10	50839	949	0
TEX101	83639	950	0
OLR1	4973	955	0
SCNN1B	6338	956	0
GKN1	56287	957	0
FAM162A	26355	959	0
DIRC2	84925	960	0
