# Supplementary material for: Identification of targetable vulnerabilities of PLK1-overexpressing cancers by synthetic dosage lethality
Source: Cell Genom. 2025 May 9;5(6):100876. doi: 10.1016/j.xgen.2025.100876 (PMC12230241; doi:10.1016/j.xgen.2025.100876)
Supplement: Table S3. DepMap-based prioritization of SDL hits from the genome-wide, loss-of-function data, related to Figure 1 — List of genes with validated scores based on the work of Marcotte et al. or Project Achilles screens used to prioritize PLK1-SDL interactions. Significant p values indicate that PLK1 interacts with the SDL. [file mmc4.xlsx]

## Sheet: Table S3
Table S3. DepMap-based prioritization of SDL hits from the genome-wide, loss-of-function data, related to Figure 1.
Gene symbol	Entrez ID	WDC Screen Rank	Marcotte p-value	Achilles p-value
SMARCA4	6597	887	n.s.	0.0359866
DPP9	91039	499	n.s.	0.0227929
KIF5B	3799	615	n.s.	0.0338602
AP2S1	1175	134	n.s.	0.049715
CEACAM6	4680	723	n.s.	0.0323342
FZD4	8322	450	n.s.	0.00653649
KCNN2	3781	706	n.s.	0.0046752
PCDHA6	56142	702	n.s.	0.041784
PKD2L1	9033	920	n.s.	0.0313487
PLPP1	8611	697	n.s.	0.0456111
SLC28A2	9153	154	n.s.	0.0483155
ACTR3B	57180	793	n.s.	0.0120893
ADAMDEC1	27299	582	n.s.	0.0299171
AMY1A	276	206	n.s.	0.0120893
CLK2	1196	905	n.s.	0.0243258
HADHB	3032	867	n.s.	0.0152069
MGAT1	4245	329	n.s.	0.000374373
PHACTR3	116154	692	n.s.	0.0203062
PHKA1	5255	159	n.s.	0.036535
IPO5	3843	103	0.0274089	#N/A
STK11	6794	737	0.0274089	#N/A
AAK1	22848	364	0.0404277	n.s.
BRCC3	79184	182	0.0274089	n.s.
KCNAB3	9196	919	0.0103583	#N/A
RAVER1	125950	27	0.0443684	#N/A
ATP4A	495	506	0.0443684	#N/A
CLPS	1208	841	0.0223427	#N/A
EPHA7	2045	577	0.00172716	n.s.
GAB1	2549	305	0.0247673	n.s.
GOLM1	51280	184	0.0486127	#N/A
GPBP1L1	60313	436	0.0162367	#N/A
HCLS1	3059	210	0.0367763	#N/A
HSD17B11	51170	704	0.0201214	n.s.
MAPRE3	22924	191	0.0443684	#N/A
MREG	55686	879	0.0162367	#N/A
PI4K2A	55361	776	0.0443684	#N/A
PPL	5493	221	0.01162	#N/A
SCN1B	6324	51	0.0486127	n.s.
SELL	6402	567	0.00388091	#N/A
SLC35E2A	9906	772	0.0443684	#N/A
TAF5L	27097	922	0.0201214	#N/A
TEX101	83639	950	0.0223427	#N/A
TMC2	117532	847	0.0486127	#N/A
DYRK3	8444	269	0.000455092	#N/A
IL17RD	54756	463	0.0443684	#N/A
KRT6B	3854	384	0.01162	n.s.
LARGE2	120071	235	0.0274089	n.s.
NEK8	284086	121	0.033399	#N/A
SPRR3	6707	909	0.00568158	#N/A
