# Supplementary material for: Identification of targetable vulnerabilities of PLK1-overexpressing cancers by synthetic dosage lethality
Source: Cell Genom. 2025 May 9;5(6):100876. doi: 10.1016/j.xgen.2025.100876 (PMC12230241; doi:10.1016/j.xgen.2025.100876)
Supplement: Table S4. Patient survival-based prioritization of SDL hits from the genome-wide, loss-of-function data, related to Figure 1 — List of genes prioritized using clinical data to capture "naturally occurring" SDL interactions in patients across multiple cancer types. [file mmc5.xlsx]

## Sheet: Sheet1
Table S4. Patient survival-based prioritization of SDL hits from the genome-wide, loss-of-function data, related to Figure 1.
Gene symbol	Entrez ID	WDC Screen Rank	# of cancer types with clinical significance	Cancer Types
SRPX	8406	783	6	BLCA; KIRC; KIRP; LUAD; READ; UCEC
NTMT1	28989	192	5	BLCA; HNSC; KIRP; PRAD; UCS
PABPC3	5042	843	5	BRCA; KICH; LUSC; OV; STAD
CDCA7	83879	562	4	BRCA; KICH; KIRC; OV
IGF1	3479	340	4	BLCA; CHOL; GBM; LUSC
GPBP1L1	60313	436	4	CESC; OV; SARC; STAD
HSD17B11	51170	704	4	ESCA; OV; READ; UCEC
PRKACA	5566	629	4	BLCA; KIRC; READ; OV
IGF2BP2	10644	378	4	KIRC; OV; SARC; UCS
NACC1	112939	407	3	KIRC; KIRP; LUAD
NME1	4830	369	3	HNSC; KICH; KIRC
RCE1	9986	649	3	HNSC; PAAD; PRAD
DENR	8562	830	3	COAD; KICH; KIRC
EMC8	10328	511	3	HNSC; KIRC; LUAD
PERP	64065	526	3	BRCA; LUAD; PAAD
FYTTD1	84248	281	3	BRCA; KIRP; LUAD
NOX5	79400	756	5	HNSC; LUAD; OV; READ; STAD
SLC4A3	6508	573	5	CESC; HNSC; KIRC; OV; UCS
RET	5979	752	5	CHOL; HNSC; KIRC; READ; SARC
PI15	51050	260	5	BLCA; KIRC; KIRP; STAD
UBLCP1	134510	129	4	BLCA; LUSC; OV; UCS
LASS6	253782	620	4	BLCA; OV; SARC; UCEC
STAMBP	10617	580	4	BRCA; CESC; HNSC; UCS
SCG2	7857	257	4	BRCA; KIRP; READ; UCEC
MATN1	4146	661	4	KICH; OV; STAD; UCS
EFNB2	1948	789	4	HNSC; LUAD; OV; STAD
OPN3	23596	509	4	CESC; LUAD; OV; SARC
C12orf29	91298	610	4	CHOL; COAD; KIRP; OV
DBI	1622	200	4	KICH; KIRC; READ; UCS
NRXN1	9378	823	4	KICH; READ; UCEC; UCS
LRRTM3	347731	179	4	BRCA; KICH; READ; UCEC
FAM162A	26355	959	4	CHOL; LUAD; READ; UCS
FBXL17	64839	831	4	BRCA; CESC; ESCA; LUSC
SLC39A11	201266	690	4	CHOL; ESCA; HNSC; KIRC
FGFBP2	83888	204	4	BLCA; CHOL; READ; UCS
FUT4	2526	23	4	CESC; ESCA; LUAD; UCEC
EEF1A2	1917	781	4	ESCA; READ; UCEC; UCS
