# Supplementary material for: Identification of targetable vulnerabilities of PLK1-overexpressing cancers by synthetic dosage lethality
Source: Cell Genom. 2025 May 9;5(6):100876. doi: 10.1016/j.xgen.2025.100876 (PMC12230241; doi:10.1016/j.xgen.2025.100876)
Supplement: Table S5. Prioritization of SDL hits from the genome-wide, loss-of-function data, related to Figure 1 — List of genes prioritized from (1) ToppGene prioritization, (2) localized to the plasma membrane, and/or (3) located on the cytoband 19p13.2–3. [file mmc6.xlsx]

## Sheet: Sheet1
Table S5. Prioritization of SDL hits from the genome-wide, loss-of-function data, related to Figure 1.
Gene symbol	Entrez ID	WDC Screen Rank	ToppGene rank	Localization	Cytoband location
SMARCA4	6597	887	3		19p13.2
AURKA	6790	348	4
MSH6	2956	241	5
ABL1	25	541	6
NME1	4830	369	10
PRKACA	5566	629	11
IGF1	3479	340	12	Plasma membrane
MAP1S	55201	945	14
DCTN3	11258	102	18
EZR	7430	104	20	Plasma membrane
CALM2	805	324	21
SGO2	151246	439	24
USP14	9097	593	25
CEP72	55722	624	26
PLK2	10769	189	28
EMD	2010	445	31
GSK3A	2931	97	32
HP1BP3	50809	838	37
AR	367	467	41
ACVR1B	91	929	42	Plasma membrane
TMOD1	7111	133	43
GATAD2B	57459	5	44
AAK1	22848	364	46
MAP9	79884	707	47
ANTXR1	84168	634	49	Plasma membrane
LRRC8E	80131	654		Plasma membrane	19p13.2
CRB3	92359	288		Plasma membrane	19p13.3
EFNA2	1943	396		Plasma membrane	19p13.3
GNA11	2767	850		Plasma membrane	19p13.3
ATP4A	495	506		Plasma membrane
CEACAM6	4680	723		Plasma membrane
EPHA7	2045	577		Plasma membrane
FZD4	8322	450		Plasma membrane
KCNAB3	9196	919		Plasma membrane
KCNN2	3781	706		Plasma membrane
LPL	4023	732		Plasma membrane
MREG	55686	879		Plasma membrane
PCDHA6	56142	702		Plasma membrane
PERP	64065	526		Plasma membrane
PKD2L1	9033	920		Plasma membrane
PLPP1	8611	697		Plasma membrane
RCE1	9986	649		Plasma membrane
SCN1A	6323	142		Plasma membrane
SCN1B	6324	51		Plasma membrane
SELL	6402	567		Plasma membrane
SLC28A2	9153	154		Plasma membrane
SLC35E2A	9906	772		Plasma membrane
SRPX	8406	783		Plasma membrane
STT3B	201595	818		Plasma membrane
TEX101	83639	950		Plasma membrane
TMC2	117532	847		Plasma membrane
CNN1	1264	712			19p13.2
DOCK6	57572	408			19p13.2
HOOK2	29911	132			19p13.2
NACC1	112939	407			19p13.2
PRAM1	84106	434			19p13.2
RAVER1	125950	27			19p13.2
CDC34	997	563			19p13.3
DPP9	91039	499			19p13.3
FUT6	2528	285			19p13.3
MIDN	90007	494			19p13.3
PEAK3	374872	549			19p13.3
STK11	6794	737			19p13.3
TJP3	27134	208			19p13.3
TLE2	7089	59			19p13.3
TNFAIP8L1	126282	805			19p13.3
ZBTB7A	51341	515			19p13.3
