# Supplementary material for: Identification of targetable vulnerabilities of PLK1-overexpressing cancers by synthetic dosage lethality
Source: Cell Genom. 2025 May 9;5(6):100876. doi: 10.1016/j.xgen.2025.100876 (PMC12230241; doi:10.1016/j.xgen.2025.100876)
Supplement: Table S6. Results from in vitro CRISPR screening, related to Figure 1 — List of SDL hits validated by an in vitro CRISPR screening approach. [file mmc7.xlsx]

## Sheet: Table S4
Table S6. Results from in vitro CRISPR screening, related to Figure 1.
In vitro arrayed screening
Gene Symbol	Gene ID	Day 3		Day 4		Day 5		Day 6
		Difference (NoCas9-Cas9)	p-value	Difference (NoCas9-Cas9)	p-value	Difference (NoCas9-Cas9)	p-value	Difference (NoCas9-Cas9)	p-value	Rank
CCDC18	343099	-24.7404	0.190895	-36.2881	0.0738948	-62.209	0.00526037	-101.877	0.000941069	1
ACTR3B	57180	-17.5808	0.0391803	-44.9847	0.0613102	-78.6575	0.00410663	-100.246	0.00287408	2
FZD4	8322	-8.19733	0.409481	-33.0786	0.268617	-80.2506	0.0506153	-89.7836	0.0102926	3
BRIP1	83990	-27.4317	0.0918067	-50.124	0.0126349	-62.2006	0.00905942	-88.3686	0.000438611	4
MCRS1	10445	-9.91489	0.0990171	-19.922	0.0192477	-57.6468	0.000542657	-86.8107	0.00118379	5
SGO2	151246	-39.0609	0.0982786	-17.8422	0.46738	-59.3588	0.0213223	-85.928	0.00289231	6
IPO5	9196	-12.5268	0.0559594	-17.1977	0.46738	-53.0383	0.0278291	-84.6874	0.00425351	7
IGF2BP2	54756	-8.87699	0.00961159	-40.7113	0.0130584	-53.2854	0.000395232	-84.2111	0.000835366	8
ATP4A	495	-16.5014	0.0973121	-24.0299	0.0160208	-53.65	0.000345739	-84.1268	2.7332e-05	9
SRPX	8406	-10.1757	0.287468	-21.7645	0.282172	-49.37	0.0238136	-82.8605	0.00701659	10
PHKA1	5255	-13.7519	0.233455	-19.756	0.101141	-54.9947	0.02032	-78.9108	0.0288349	11
KCNAB3	3781	-5.02836	0.205793	-33.4211	0.0544452	-48.2752	0.00226226	-77.2824	0.00329791	12
GATAD2B	57459	-19.9029	0.949772	-46.1622	0.657994	-47.4406	0.491446	-75.7182	0.0120166	13
SHMT2	6472	-7.64733	0.17533	-20.3171	1.69446e-05	-36.0733	0.0120286	-75.5857	0.000478034	14
PEAK3	374872	-8.8318	0.399469	-29.6304	0.0181688	-42.3768	0.0129943	-75.296	6.7318e-05	15
TJP3	27134	-12.2149	0.0690206	-16.3953	0.212946	-24.4007	0.0863254	-74.054	0.000114132	16
DENR	8562	-16.6032	0.078753	-28.7763	0.00237139	-56.0059	0.00149709	-73.6086	0.000133082	17
PPL	5493	-17.087	0.0668571	-19.8818	0.0396627	-70.8692	0.0261429	-70.6945	0.00731002	18
SMARCA4	6597	-9.60727	0.460695	-45.6295	0.0232638	-26.5005	0.133618	-69.7387	4.20428e-05	19
RAVER1	125950	-14.0261	0.170479	-33.8884	0.000671545	-47.1443	0.00393497	-68.4482	0.00029461	20
DOCK6	57572	-14.726	0.327679	-12.2521	0.655138	-54.4235	0.035147	-68.3296	0.00542985	21
EMC8	10328	-14.9011	0.0866723	-30.8822	0.00235496	-45.0895	0.003264	-67.6679	0.00415905	22
GOLM1	51280	-6.5988	0.352654	-25.996	0.00659408	-43.46	0.00108783	-67.5382	0.00605803	23
RCOR2	283248	-16.7854	0.000399659	-32.4352	0.00647507	-40.0206	0.0795484	-65.9918	0.0382692	24
PLK2	10769	-13.436	0.145051	-21.2343	0.162556	-46.8289	0.00267264	-64.4095	8.49311e-05	25
CRB3	92359	-8.65014	0.275225	-16.2575	0.0547672	-35.6818	0.00317584	-63.4558	0.000901827	26
CNN1	1264	-13.8395	0.018265	-15.9738	0.0382756	-16.718	0.2577	-63.3881	0.00434266	27
GAB1	2549	-0.948752	0.932096	-5.7492	0.726662	-25.9521	0.0990262	-63.2748	0.00987939	28
EZR	7430	-21.0497	0.0536265	-22.1436	0.00488803	-42.7404	0.00276534	-63.1936	0.00118993	29
STK11	6794	-22.0708	0.00898536	-29.3462	0.00133314	-31.762	0.0189094	-62.0575	0.00848345	30
ACVR1B	91	-14.9422	0.104434	-33.7681	0.0523088	-33.9007	0.0290058	-59.993	0.0415111	31
MSH6	2956	-22.9881	0.105177	-23.8995	0.200397	-36.3469	0.0293979	-58.793	0.0304704	32
DPP9	91039	-6.86711	0.391308	-22.269	0.239469	-53.033	0.0215927	-57.7967	0.0227142	33
HSD17B11	51170	-23.6662	0.161084	-33.3424	0.13409	-43.4947	0.015888	-57.2059	0.0035322	34
PLPP1	8611	-11.3983	0.278776	-30.4603	0.0479807	-39.9317	0.029134	-56.9486	0.0171284	35
ZBTB7A	51341	-8.72153	0.235004	-13.8568	0.0657524	-26.3088	0.183345	-56.689	0.0193262	36
EPHA7	2045	-0.131382	0.991206	-12.1506	0.316189	-25.5854	0.154764	-56.1853	0.0457598	37
PCDHA6	56142	-23.0024	0.149306	-25.3039	0.0611932	-54.5141	0.00353405	-53.5993	0.00570248	38
MAPRE3	22924	-3.20159	0.707635	-21.2898	0.00462958	-38.4169	0.0224844	-52.4602	0.0467125	39
CLPS	1208	-16.3893	0.00658058	-9.57525	0.242147	-29.7218	0.0108431	-52.3014	0.00862813	40
KIF5B	3854	-9.15333	0.0260767	-12.8668	0.00989411	-22.686	0.116217	-52.265	0.0307755	41
USP14	9097	-5.24655	0.302162	-15.2017	0.135014	-40.5838	0.00789955	-52.2354	0.00626952	42
KCNN2	3799	-5.47096	0.500325	-15.0395	0.0953193	-38.7523	0.00209812	-52.2186	0.000791472	43
SASS6	163786	-7.67569	0.350217	1.18729	0.919892	-27.7098	0.0815357	-51.7109	0.0121538	44
TLE2	7089	-18.0472	0.296312	-29.6856	0.0314828	-32.4087	0.0403422	-51.1878	0.0324486	45
NME1	4830	-12.621	0.0643825	-12.1122	0.112233	-38.191	0.023699	-49.9565	0.0107845	46
RCE1	9986	-5.65708	0.481989	-18.763	0.0575523	-30.9532	0.0119269	-48.449	0.011466	47
GPBP1L1	60313	-14.5877	0.0476601	-15.3509	0.116383	-35.4968	0.0194662	-47.8281	0.00648741	48
GNA11	2767	-1.55483	0.710348	-5.28597	0.555534	-25.4613	0.0647915	-47.5318	0.0495869	49
PPP2R5D	5528	0.381246	0.956549	-4.16958	0.715553	-1.88764	0.947827	-47.2952	0.050686	50
EFNA2	1943	-18.1831	0.0317313	5.77519	0.833237	-37.6091	0.0215659	-46.9304	0.00144611	51
PRKACA	5566	-21.7585	0.130446	-27.3963	0.110782	-42.0089	0.0144904	-46.7689	0.0194099	52
IL17RD	3843	-9.47618	0.229428	-7.237	0.414515	-20.9649	0.192091	-46.7584	0.0128038	53
SLC35E2A	9906	-8.87102	0.331378	-13.1997	0.325735	-22.6734	0.182921	-46.6199	0.0432124	54
MREG	55686	-19.5838	0.182344	-17.4245	0.0783715	-30.6903	0.00776629	-45.7861	0.0381606	55
LPL	4023	-8.05713	0.560017	-35.4937	0.00368401	-27.4927	0.0319095	-45.547	0.00774356	56
NACC1	112939	-22.1575	0.0248104	-21.988	0.00682154	-30.9506	0.0305005	-45.396	0.0206565	57
EMD	2010	-3.17837	0.767709	-11.6365	0.395275	-21.552	0.0246636	-43.4847	0.000722519	58
TMC2	117532	-6.12276	0.354014	-17.4587	0.0276554	-28.6399	0.0236241	-41.262	0.0071044	59
FDPS	2224	-4.52398	0.601328	-5.34988	0.682657	-27.1509	0.0246166	-40.1065	0.00849902	60
