# Supplementary material for: Identification of targetable vulnerabilities of PLK1-overexpressing cancers by synthetic dosage lethality
Source: Cell Genom. 2025 May 9;5(6):100876. doi: 10.1016/j.xgen.2025.100876 (PMC12230241; doi:10.1016/j.xgen.2025.100876)
Supplement: Table S7. Results from in vivo CRISPR screening, related to Figure 1 — List of SDL hits validated by an in vivo CRISPR screening approach. [file mmc8.xlsx]

## Sheet: Sheet1
Table S7. Results from in vivo CRISPR screening, related to Figure 1.
Gene Symbol	Gene ID	Score	p-value	Rank
PEAK3	374872	-38.2303	0.000524737	1
ATP4A	495	-19.7951	0.00656852	2
FDPS	2224	-18.3532	0.00944494	3
TLE2	7089	-12.6835	0.0228654	4
SASS6	163786	-10.3362	0.0380431	5
IGF2BP2	54756	-8.05085	0.0427393	6
TAF5L	27097	-6.53346	0.0365203	7
DCTN3	11258	-5.62559	0.01647	8
CALM2	805	-5.18601	0.0514811	9
DENR	8562	-4.92654	0.00641422	10
ACVR1B	91	-4.39652	0.0325587	11
CLK2	1196	-1.88323	0.0136194	12
TNFAIP8L1	126282	-1.85672	0.0232054	13
LPL	4023	-0.489619	0.0461119	14
KIF5B	3854	-0.395415	0.0151213	15
