# Supplementary material for: Identification of targetable vulnerabilities of PLK1-overexpressing cancers by synthetic dosage lethality
Source: Cell Genom. 2025 May 9;5(6):100876. doi: 10.1016/j.xgen.2025.100876 (PMC12230241; doi:10.1016/j.xgen.2025.100876)
Supplement: Table S8. Sequences of the guide RNAs used in the study, related to Figure 2 — List of sgRNAs used as positive and negative controls in Perturb-seq screening. [file mmc9.xlsx]

## Sheet: Sheet1
Table S8. Sequences of the guide RNAs used in the study, related to Figure 2.
gRNA ID	Gene Symbol	Gene ID	Species	Target Sequence:5'-3'	Control Type
HSPD0000036489	RPL3	6122	Human	CAGAGAAGGCTACACGAGC	Positive
HSPD0000036490	RPL3	6122	Human	GAGATGATCGACGTCATCG	Positive
HSPD0000036488	RPL3	6122	Human	TGAAGGTCCGGAGGCCTCG	Positive
HSPD0000036487	RPL3	6122	Human	AATACAGGCCACCTTGCGC	Positive
HSPD0000036537	RPL11	6135	Human	TCATTTCTCCGGATGCCAA	Positive
HSPD0000036535	RPL11	6135	Human	GGCCCCTCGAACTGTGCAG	Positive
HSPD0000036536	RPL11	6135	Human	ACCCAGATCGATGTGTTCC	Positive
HSPD0000036538	RPL11	6135	Human	GTGAGCTGCTCCAACACCT	Positive
HSPD0000036543	RPL13	6137	Human	TTGGCCTGCAGGGACTCCG	Positive
HSPD0000036544	RPL13	6137	Human	TCCAGGCTGAAGCCGCGGC	Positive
HSPD0000036541	RPL13	6137	Human	GCCGGATGGGACCCGACGC	Positive
HSPD0000036542	RPL13	6137	Human	GCGGATCTTACGGGCCGGC	Positive
HSPD0000036552	RPL18	6141	Human	ATCCTCACTTTCGACCAGC	Positive
HSPD0000036550	RPL18	6141	Human	ACCCGCACATCATCAGTTA	Positive
HSPD0000036551	RPL18	6141	Human	GACAGTGCCACAGCCCTTA	Positive
HSPD0000036553	RPL18	6141	Human	GCCCCCTGCCCTGAGGATG	Positive
HGLibA0S19064384	nonTarget	none	nonTarget-1	CGGAGGCTAAGCGTCGCAA	Negative
HGLibA0S19064385	nonTarget	none	nonTarget-2	GCTTCCGCGGCCCGTTCAA	Negative
HGLibA0S19064386	nonTarget	none	nonTarget-3	TCGTTTCCGCTTAACGGCG	Negative
HGLibA0S19064387	nonTarget	none	nonTarget-4	TAGGCGCGCCGCTCTCTAC	Negative
HGLibA0S19064388	nonTarget	none	nonTarget-5	CATATCGGGGCGAGACATG	Negative
HGLibA0S19064389	nonTarget	none	nonTarget-6	ACTAACGCCGCTCCTACAG	Negative
HGLibA0S19064390	nonTarget	none	nonTarget-7	GAGGATCATGTCGAGCGCC	Negative
HGLibA0S19064391	nonTarget	none	nonTarget-8	GGCCCGCATAGGATATCGC	Negative
HGLibA0S19064392	nonTarget	none	nonTarget-9	AGACAACCGCGGAGAATGC	Negative
HGLibA0S19064393	nonTarget	none	nonTarget-10	CGGGCGGCTATCGCTGACT	Negative
HGLibA0S19064394	nonTarget	none	nonTarget-11	GCGGAAATTTTACCGACGA	Negative
HGLibA0S19064395	nonTarget	none	nonTarget-12	TTACAATCGTCGGTCCAAT	Negative
HGLibA0S19064396	nonTarget	none	nonTarget-13	CGTGCGTCCCGGGTTACCC	Negative
HGLibA0S19064397	nonTarget	none	nonTarget-14	GGAGTAACAAGCGGACGGA	Negative
HGLibA0S19064398	nonTarget	none	nonTarget-15	GAGTGTTATACGCACCGTT	Negative
