# Supplementary material for: Identification of targetable vulnerabilities of PLK1-overexpressing cancers by synthetic dosage lethality
Source: Cell Genom. 2025 May 9;5(6):100876. doi: 10.1016/j.xgen.2025.100876 (PMC12230241; doi:10.1016/j.xgen.2025.100876)
Supplement: Table S9. Differentially expressed gene list from RNA sequencing, related to Figure 3 — RNA-sequencing analyses from 2D and 3D cultures. [file mmc10.xlsx]

## Sheet: Differently expressed in 2D
ensembl_gene_id	log2FoldChange	-log(padj)		external_gene_name	padj		2D KO vs. Wt
ENSG00000258465	-22.7122	5.17102			6.74504e-06		ensembl_gene_id	baseMean	log2FoldChange	lfcSE	stat	pvalue	padj	-log(padj)	contrast	ensembl_transcript_id	external_gene_name
ENSG00000184588	-12.7001	22.1813		PDE4B	6.58794e-23		ENSG00000166851	3211.64	0.371169	0.443675	0.836579	0.402829	0.743536	0.128698	2D_kovs2D_wt	ENST00000567897	PLK1
ENSG00000006468	-11.2407	16.6147		ETV1	2.42808e-17
ENSG00000138207	-10.4223	1.76614		RBP4	0.0171342
ENSG00000132693	-10.0893	2.17631		CRP	0.0066633
ENSG00000077274	-8.84526	9.35415		CAPN6	4.42434e-10
ENSG00000146674	-8.17387	7.01618		IGFBP3	9.63434e-08
ENSG00000122691	-8.17168	7.81392		TWIST1	1.5349e-08
ENSG00000169432	-7.88745	5.72815		SCN9A	1.87005e-06
ENSG00000257017	-7.7065	1.39209		HP	0.0405423
ENSG00000163631	-7.36958	4.64908		ALB	2.24345e-05
ENSG00000153790	-7.29601	5.4856		C7orf31	3.26892e-06
ENSG00000136960	-7.01717	2.74658		ENPP2	0.00179233
ENSG00000151572	-6.9918	3.80104		ANO4	0.000158109
ENSG00000134533	-6.97279	5.33873		RERG	4.58423e-06
ENSG00000178662	-6.85253	3.43758		CSRNP3	0.000365107
ENSG00000113448	-6.73514	5.06381		PDE4D	8.63349e-06
ENSG00000104723	-6.65431	3.81127		TUSC3	0.00015443
ENSG00000171560	-6.60158	1.54288		FGA	0.0286499
ENSG00000258830	-6.57627	2.64393			0.00227022
ENSG00000122641	-6.54974	5.92518		INHBA	1.18802e-06
ENSG00000105388	-6.50682	1.40136		CEACAM5	0.0396865
ENSG00000153246	-6.43033	3.14653		PLA2R1	0.000713626
ENSG00000136872	-6.41498	1.31561		ALDOB	0.0483495
ENSG00000258984	-6.4115	1.76255		UBE2F-SCLY	0.0172761
ENSG00000198211	-6.38168	1.72491			0.0188406
ENSG00000055813	-6.23571	2.55902		CCDC85A	0.00276046
ENSG00000169744	-6.06007	3.13945		LDB2	0.000725358
ENSG00000089472	-5.769	1.91767		HEPH	0.0120874
ENSG00000139144	-5.57056	1.54119		PIK3C2G	0.0287614
ENSG00000169302	-5.44755	2.5446		STK32A	0.00285366
ENSG00000167637	-5.4212	19.8383		ZNF283	1.45125e-20
ENSG00000175868	-5.36006	1.63747		CALCB	0.0230428
ENSG00000157445	-5.3084	1.31093		CACNA2D3	0.0488726
ENSG00000133424	-5.29255	2.62567		LARGE1	0.00236773
ENSG00000169427	-5.29042	2.67931		KCNK9	0.00209262
ENSG00000198286	-5.19024	1.30925		CARD11	0.0490626
ENSG00000108244	-5.17817	39.2561		KRT23	5.54502e-40
ENSG00000091879	-5.12642	4.1232		ANGPT2	7.53001e-05
ENSG00000041982	-5.0217	1.52238		TNC	0.0300347
ENSG00000182568	-4.98561	16.6899		SATB1	2.04218e-17
ENSG00000145777	-4.98544	1.6744		TSLP	0.0211642
ENSG00000255819	-4.94044	16.6147		KLRC4-KLRK1	2.42808e-17
ENSG00000273706	-4.91024	1.78501		LHX1	0.0164055
ENSG00000272602	-4.88396	2.24379		ZNF595	0.00570445
ENSG00000151090	-4.86686	3.67639		THRB	0.000210673
ENSG00000124429	-4.85128	5.61159		POF1B	2.44574e-06
ENSG00000117601	-4.68804	1.90717		SERPINC1	0.012383
ENSG00000118137	-4.51937	2.58782		APOA1	0.00258333
ENSG00000205810	-4.41922	3.16999		KLRC3	0.000676099
ENSG00000175899	-4.41453	1.75826		A2M	0.0174479
ENSG00000172318	-4.36721	5.33477		B3GALT1	4.62629e-06
ENSG00000154165	-4.35942	2.36505		GPR15	0.00431471
ENSG00000163637	-4.33939	1.33691		PRICKLE2	0.0460352
ENSG00000134339	-4.18474	2.03041		SAA2	0.0093237
ENSG00000106927	-4.18029	1.37105		AMBP	0.0425551
ENSG00000152583	-4.1568	2.4832		SPARCL1	0.00328702
ENSG00000261857	-4.1436	3.5811		MIA	0.000262361
ENSG00000130487	-4.14042	1.97902		KLHDC7B	0.010495
ENSG00000213809	-4.04491	21.4676		KLRK1	3.40724e-22
ENSG00000166532	-4.02648	1.46895		RIMKLB	0.0339668
ENSG00000137449	-3.9816	6.00709		CPEB2	9.83809e-07
ENSG00000274600	-3.89207	1.76876		RIMBP3B	0.0170309
ENSG00000153162	-3.88999	8.01443		BMP6	9.67317e-09
ENSG00000148677	-3.8799	1.93313		ANKRD1	0.0116645
ENSG00000136999	-3.83496	23.4243		CCN3	3.7644e-24
ENSG00000042980	-3.79676	3.29066		ADAM28	0.00051208
ENSG00000108375	-3.77839	18.436		RNF43	3.66419e-19
ENSG00000262655	-3.77028	2.66525		SPON1	0.00216148
ENSG00000161180	-3.655	1.58105		CCDC116	0.0262394
ENSG00000121966	-3.61558	3.85456		CXCR4	0.000139778
ENSG00000170011	-3.59947	4.59135		MYRIP	2.56242e-05
ENSG00000005421	-3.58106	1.5946		PON1	0.0254334
ENSG00000166793	-3.54579	1.37172		YPEL4	0.0424896
ENSG00000163359	-3.54273	2.7166		COL6A3	0.00192045
ENSG00000183542	-3.51952	1.95811		KLRC4	0.0110127
ENSG00000121552	-3.48613	9.01226		CSTA	9.72173e-10
ENSG00000082497	-3.45157	5.95477		SERTAD4	1.10975e-06
ENSG00000109511	-3.44152	6.59402		ANXA10	2.54672e-07
ENSG00000170006	-3.41034	2.19345		TMEM154	0.0064055
ENSG00000255641	-3.38137	11.0387			9.14671e-12
ENSG00000170231	-3.34147	15.1187		FABP6	7.60885e-16
ENSG00000151962	-3.32598	1.34194		RBM46	0.0455049
ENSG00000162595	-3.29949	2.79748		DIRAS3	0.00159412
ENSG00000198650	-3.28596	2.23371		TAT	0.00583837
ENSG00000197142	-3.2576	36.2808		ACSL5	5.23863e-37
ENSG00000205809	-3.23891	16.4524		KLRC2	3.52836e-17
ENSG00000138379	-3.19556	2.68062		MSTN	0.0020863
ENSG00000176641	-3.19454	4.64324		RNF152	2.27382e-05
ENSG00000168702	-3.12564	11.4715		LRP1B	3.37713e-12
ENSG00000138115	-3.05506	1.806		CYP2C8	0.0156314
ENSG00000197872	-2.97913	5.33873		CYRIA	4.58423e-06
ENSG00000140450	-2.96426	16.5987		ARRDC4	2.51913e-17
ENSG00000117152	-2.92986	1.35547		RGS4	0.0441097
ENSG00000157502	-2.91065	13.5618		PWWP3B	2.74283e-14
ENSG00000105383	-2.90336	5.27672		CD33	5.28788e-06
ENSG00000229314	-2.88075	1.83794		ORM1	0.0145231
ENSG00000165124	-2.81121	1.93372		SVEP1	0.0116488
ENSG00000183775	-2.79125	2.33328		KCTD16	0.00464216
ENSG00000119866	-2.78036	1.37758		BCL11A	0.04192
ENSG00000104059	-2.75891	2.09454		FAM189A1	0.00804372
ENSG00000134762	-2.64234	9.85926		DSC3	1.38274e-10
ENSG00000185630	-2.63952	8.02587		PBX1	9.42182e-09
ENSG00000237452	-2.6159	16.9523		MEIOSIN	1.11607e-17
ENSG00000160862	-2.60879	3.49806		AZGP1	0.000317643
ENSG00000139445	-2.56265	1.85562		FOXN4	0.0139437
ENSG00000111859	-2.54435	2.78135		NEDD9	0.00165442
ENSG00000120337	-2.53409	3.14109		TNFSF18	0.000722614
ENSG00000249715	-2.52621	1.44902		FER1L5	0.0355615
ENSG00000103888	-2.52443	10.7508		CEMIP	1.77502e-11
ENSG00000183281	-2.51584	2.18787		PLGLB1	0.00648826
ENSG00000019186	-2.512	5.98847		CYP24A1	1.02691e-06
ENSG00000111879	-2.48632	4.56835		FAM184A	2.70177e-05
ENSG00000165376	-2.48083	2.99886		CLDN2	0.00100262
ENSG00000176046	-2.4786	1.39639		NUPR1	0.0401428
ENSG00000143772	-2.43187	19.0312		ITPKB	9.30613e-20
ENSG00000100234	-2.42003	2.89931		TIMP3	0.00126091
ENSG00000124743	-2.37815	4.17849		KLHL31	6.62988e-05
ENSG00000169429	-2.37723	4.01662		CXCL8	9.62458e-05
ENSG00000162526	-2.36573	1.38254		TSSK3	0.0414436
ENSG00000081041	-2.36404	4.80753		CXCL2	1.55764e-05
ENSG00000105810	-2.35343	7.29193		CDK6	5.10589e-08
ENSG00000105855	-2.35277	9.67527		ITGB8	2.11219e-10
ENSG00000171843	-2.34831	9.30217		MLLT3	4.98685e-10
ENSG00000102287	-2.33417	2.68284		GABRE	0.00207566
ENSG00000164932	-2.3329	4.14692		CTHRC1	7.12991e-05
ENSG00000118194	-2.31839	1.59717		TNNT2	0.0252834
ENSG00000121068	-2.2915	1.38179		TBX2	0.0415153
ENSG00000168497	-2.24145	4.0652		CAVIN2	8.60595e-05
ENSG00000140839	-2.22223	2.36287		CLEC18B	0.00433643
ENSG00000163082	-2.21131	4.22614		SGPP2	5.94104e-05
ENSG00000120162	-2.20337	5.75777		MOB3B	1.74675e-06
ENSG00000145358	-2.143	14.6807		DDIT4L	2.08584e-15
ENSG00000186417	-2.12823	2.47441		GLDN	0.00335419
ENSG00000196502	-2.12445	10.8293		SULT1A1	1.48138e-11
ENSG00000073792	-2.11822	14.7263		IGF2BP2	1.87802e-15
ENSG00000102053	-2.09171	1.42458		ZC3H12B	0.0376203
ENSG00000196104	-2.08647	1.961		SPOCK3	0.0109396
ENSG00000109321	-2.05342	5.29669		AREG	5.05022e-06
ENSG00000105928	-2.04613	5.82775		GSDME	1.4868e-06
ENSG00000106546	-2.01818	5.50147		AHR	3.15162e-06
ENSG00000059804	-2.01344	4.45551		SLC2A3	3.50338e-05
ENSG00000174564	-2.00591	1.62259		IL20RB	0.0238457
ENSG00000103056	-1.99686	1.90646		SMPD3	0.0124035
ENSG00000171236	-1.98222	2.60457		LRG1	0.00248559
ENSG00000162949	-1.97689	1.74641		CAPN13	0.0179303
ENSG00000081189	-1.97329	3.91363		MEF2C	0.000122002
ENSG00000204514	-1.95614	1.97055		ZNF814	0.0107016
ENSG00000112769	-1.92428	6.33575		LAMA4	4.61588e-07
ENSG00000100473	-1.91401	4.29548		COCH	5.06436e-05
ENSG00000250722	-1.91378	4.32397		SELENOP	4.7428e-05
ENSG00000115339	-1.90749	12.8031		GALNT3	1.57378e-13
ENSG00000277443	-1.8887	22.6754		MARCKS	2.11144e-23
ENSG00000166432	-1.87558	2.8728		ZMAT1	0.00134028
ENSG00000151846	-1.87439	1.5127		PABPC3	0.0307114
ENSG00000122644	-1.86546	18.0644		ARL4A	8.62212e-19
ENSG00000143195	-1.85601	2.14165		ILDR2	0.00721685
ENSG00000149131	-1.8538	2.6938		SERPING1	0.00202393
ENSG00000198203	-1.84462	3.7087		SULT1C2	0.000195568
ENSG00000180353	-1.81935	1.42331		HCLS1	0.03773
ENSG00000243710	-1.80686	2.09306		CFAP57	0.00807126
ENSG00000135318	-1.80386	4.69606		NT5E	2.01344e-05
ENSG00000136010	-1.79844	1.341		ALDH1L2	0.0456037
ENSG00000147180	-1.79243	6.36846		ZNF711	4.28091e-07
ENSG00000101384	-1.77335	1.35161		JAG1	0.0445026
ENSG00000196542	-1.7601	3.01629		SPTSSB	0.000963185
ENSG00000172771	-1.75501	1.37029		EFCAB12	0.0426296
ENSG00000163762	-1.74577	1.73746		TM4SF18	0.0183038
ENSG00000126259	-1.73308	1.63298		KIRREL2	0.0232821
ENSG00000054277	-1.71515	2.06207		OPN3	0.00866828
ENSG00000104324	-1.70191	1.9215		CPQ	0.0119811
ENSG00000085276	-1.70057	4.55741		MECOM	2.77069e-05
ENSG00000106415	-1.68705	4.2725		GLCCI1	5.33946e-05
ENSG00000225968	-1.68106	5.6061		ELFN1	2.47685e-06
ENSG00000006451	-1.67367	15.3345		RALA	4.62913e-16
ENSG00000168874	-1.67232	3.05151		ATOH8	0.000888161
ENSG00000196689	-1.64725	1.40775		TRPV1	0.0391067
ENSG00000102760	-1.64112	2.00836		RGCC	0.0098094
ENSG00000170468	-1.63851	4.72748		RIOX1	1.87291e-05
ENSG00000106524	-1.63115	23.2444		ANKMY2	5.69618e-24
ENSG00000165125	-1.63005	4.18438		TRPV6	6.54069e-05
ENSG00000135549	-1.62263	3.70611		PKIB	0.000196738
ENSG00000198804	-1.6122	22.1805		MT-CO1	6.5991e-23
ENSG00000153714	-1.61003	1.58057		LURAP1L	0.026268
ENSG00000171385	-1.60931	1.76614		KCND3	0.0171342
ENSG00000175600	-1.60803	2.23308		SUGCT	0.00584683
ENSG00000117586	-1.60195	2.11743		TNFSF4	0.00763082
ENSG00000158813	-1.58881	4.42615		EDA	3.74843e-05
ENSG00000130649	-1.5814	1.72814		CYP2E1	0.0187007
ENSG00000134769	-1.57986	5.07399		DTNA	8.4335e-06
ENSG00000145687	-1.57037	2.80794		SSBP2	0.0015562
ENSG00000142621	-1.56322	3.82724		FHAD1	0.000148854
ENSG00000055955	-1.56275	2.48971		ITIH4	0.00323807
ENSG00000069535	-1.56269	14.2198		MAOB	6.02867e-15
ENSG00000127990	-1.55522	11.5617		SGCE	2.74362e-12
ENSG00000175745	-1.55267	5.52259		NR2F1	3.00198e-06
ENSG00000010810	-1.54763	2.60041		FYN	0.00250952
ENSG00000124882	-1.53959	2.72827		EREG	0.00186951
ENSG00000166073	-1.53388	2.46884		GPR176	0.00339752
ENSG00000146233	-1.53106	1.48421		CYP39A1	0.0327938
ENSG00000198712	-1.5308	19.6081		MT-CO2	2.46523e-20
ENSG00000197249	-1.52448	2.28131		SERPINA1	0.00523231
ENSG00000168303	-1.51905	9.59172		MPLKIP	2.56022e-10
ENSG00000050344	-1.51839	10.9868		NFE2L3	1.03084e-11
ENSG00000152270	-1.51712	4.54743		PDE3B	2.8351e-05
ENSG00000183496	-1.50974	3.06214		MEX3B	0.000866684
ENSG00000198157	-1.50036	2.19801		HMGN5	0.0063385
ENSG00000170471	-1.49016	4.49004		RALGAPB	3.23566e-05
ENSG00000129514	-1.48828	3.00796		FOXA1	0.000981842
ENSG00000125730	-1.479	1.9707		C3	0.010698
ENSG00000006625	-1.47794	7.00747		GGCT	9.82955e-08
ENSG00000164535	-1.46688	3.62771		DAGLB	0.000235661
ENSG00000198727	-1.46326	10.3545		MT-CYB	4.42039e-11
ENSG00000106078	-1.4615	5.98847		COBL	1.02691e-06
ENSG00000239789	-1.45797	7.25989		MRPS17	5.49675e-08
ENSG00000240184	-1.45294	1.40199		PCDHGC3	0.0396284
ENSG00000136193	-1.44893	9.31051		SCRN1	4.89201e-10
ENSG00000169330	-1.44214	2.95768		MINAR1	0.00110236
ENSG00000256646	-1.43922	9.32347			4.74825e-10
ENSG00000135074	-1.42699	3.22921		ADAM19	0.000589916
ENSG00000198938	-1.42579	26.9728		MT-CO3	1.06451e-27
ENSG00000241127	-1.41804	5.09684		YAE1	8.00122e-06
ENSG00000213654	-1.41413	1.70544		GPSM3	0.0197044
ENSG00000142606	-1.40306	2.03041		MMEL1	0.0093237
ENSG00000171617	-1.39772	3.00146		ENC1	0.000996636
ENSG00000181804	-1.39699	1.66795		SLC9A9	0.0214809
ENSG00000134330	-1.39644	4.42894		IAH1	3.7244e-05
ENSG00000117425	-1.39559	2.73383		PTCH2	0.00184573
ENSG00000122574	-1.39059	7.21052		WIPF3	6.1586e-08
ENSG00000133135	-1.39045	8.85634		RNF128	1.39207e-09
ENSG00000076770	-1.38791	1.74231		MBNL3	0.0181007
ENSG00000124766	-1.38735	3.92227		SOX4	0.0001196
ENSG00000135842	-1.38543	1.61089		NIBAN1	0.0244966
ENSG00000116106	-1.38492	4.16006		EPHA4	6.91741e-05
ENSG00000242265	-1.38377	4.33157		PEG10	4.66049e-05
ENSG00000168916	-1.37804	1.96207		ZNF608	0.0109127
ENSG00000135063	-1.37527	1.792		FAM189A2	0.0161437
ENSG00000143882	-1.3664	1.70799		ATP6V1C2	0.019589
ENSG00000172164	-1.36555	1.64236		SNTB1	0.0227848
ENSG00000119042	-1.36489	7.11917		SATB2	7.60026e-08
ENSG00000196782	-1.36336	2.10586		MAML3	0.00783675
ENSG00000008311	-1.36051	1.52886		AASS	0.0295895
ENSG00000203943	-1.35938	5.12888		SAMD13	7.43222e-06
ENSG00000158301	-1.34637	2.97803		GPRASP2	0.00105188
ENSG00000125037	-1.34239	7.71835		EMC3	1.91271e-08
ENSG00000146576	-1.33776	12.9402		C7orf26	1.14757e-13
ENSG00000173530	-1.33688	9.26756		TNFRSF10D	5.40052e-10
ENSG00000164292	-1.33638	4.06646		RHOBTB3	8.58095e-05
ENSG00000054598	-1.33376	2.66525		FOXC1	0.00216148
ENSG00000135111	-1.32786	3.58129		TBX3	0.000262248
ENSG00000136235	-1.3227	1.38304		GPNMB	0.0413963
ENSG00000080503	-1.32181	7.72831		SMARCA2	1.86934e-08
ENSG00000182732	-1.3154	1.37219		RGS6	0.0424434
ENSG00000106537	-1.31435	7.53091		TSPAN13	2.94502e-08
ENSG00000122547	-1.3102	3.11431		EEPD1	0.000768574
ENSG00000156298	-1.30287	1.90646		TSPAN7	0.0124035
ENSG00000006715	-1.30103	3.55944		VPS41	0.000275781
ENSG00000224578	-1.30052	2.25639		HNRNPA1P48	0.00554133
ENSG00000010270	-1.29951	11.2655		STARD3NL	5.42686e-12
ENSG00000015676	-1.29864	18.974		NUDCD3	1.06174e-19
ENSG00000106080	-1.29596	6.00709		FKBP14	9.83809e-07
ENSG00000169193	-1.29242	2.7573		CCDC126	0.00174863
ENSG00000166352	-1.29125	2.65397		IFTAP	0.00221837
ENSG00000146587	-1.28478	4.63561		RBAK	2.31414e-05
ENSG00000133789	-1.28464	5.91446		SWAP70	1.21771e-06
ENSG00000106460	-1.28436	5.66776		TMEM106B	2.14902e-06
ENSG00000146530	-1.28067	5.69715		VWDE	2.00838e-06
ENSG00000186318	-1.27787	1.5003		BACE1	0.031601
ENSG00000106070	-1.27782	2.47441		GRB10	0.00335419
ENSG00000122643	-1.27736	11.8313		NT5C3A	1.47479e-12
ENSG00000235750	-1.27662	1.50935		KIAA0040	0.0309492
ENSG00000204248	-1.26723	1.59716		COL11A2	0.0252835
ENSG00000104490	-1.26506	1.31596		NCALD	0.0483107
ENSG00000121743	-1.26394	6.00911		GJA3	9.7925e-07
ENSG00000142875	-1.26279	6.01715		PRKACB	9.61278e-07
ENSG00000136247	-1.25841	6.53177		ZDHHC4	2.93919e-07
ENSG00000138814	-1.25772	7.37269		PPP3CA	4.23946e-08
ENSG00000146676	-1.25641	3.59205		PURB	0.000255826
ENSG00000106355	-1.25604	3.14406		LSM5	0.000717693
ENSG00000108176	-1.25536	2.36505		DNAJC12	0.00431471
ENSG00000106031	-1.25486	5.08769		HOXA13	8.17162e-06
ENSG00000101255	-1.2535	1.92618		TRIB3	0.0118528
ENSG00000106086	-1.25168	9.90015		PLEKHA8	1.2585e-10
ENSG00000183696	-1.25118	1.549		UPP1	0.0282485
ENSG00000177494	-1.2511	2.1614		ZBED2	0.00689607
ENSG00000146648	-1.24988	2.54853		EGFR	0.00282791
ENSG00000169047	-1.2455	4.27465		IRS1	5.31314e-05
ENSG00000186104	-1.22872	2.30585		CYP2R1	0.0049448
ENSG00000182253	-1.21898	3.13979		SYNM	0.000724795
ENSG00000112144	-1.21581	5.43255		CILK1	3.69361e-06
ENSG00000105778	-1.21122	2.8894		AVL9	0.00129003
ENSG00000119138	-1.20656	2.8117		KLF9	0.00154275
ENSG00000187957	-1.20428	1.70544		DNER	0.0197044
ENSG00000103647	-1.20378	1.40331		CORO2B	0.0395083
ENSG00000153234	-1.20185	3.20037		NR4A2	0.000630419
ENSG00000170852	-1.19842	10.8293		KBTBD2	1.48138e-11
ENSG00000106346	-1.19728	4.71009		USP42	1.94942e-05
ENSG00000122557	-1.1941	4.38953		HERPUD2	4.07825e-05
ENSG00000169031	-1.19276	2.62304		COL4A3	0.00238208
ENSG00000138735	-1.19087	2.32339		PDE5A	0.00474903
ENSG00000106443	-1.19015	1.93464		PHF14	0.0116241
ENSG00000242802	-1.18542	5.66422		AP5Z1	2.16661e-06
ENSG00000092529	-1.18215	1.34194		CAPN3	0.0455049
ENSG00000158604	-1.17673	7.41893		TMED4	3.81131e-08
ENSG00000215045	-1.17655	1.9661		GRID2IP	0.0108118
ENSG00000177707	-1.17184	2.93858		NECTIN3	0.0011519
ENSG00000164610	-1.17089	2.8728		RP9	0.00134028
ENSG00000173852	-1.16892	3.47919		DPY19L1	0.00033175
ENSG00000144802	-1.16372	1.69659		NFKBIZ	0.0201097
ENSG00000198899	-1.15791	9.87718		MT-ATP6	1.32684e-10
ENSG00000106591	-1.15693	7.4202		MRPL32	3.80011e-08
ENSG00000111961	-1.15646	2.48605		SASH1	0.00326552
ENSG00000132432	-1.15305	3.08168		SEC61G	0.000828551
ENSG00000106004	-1.14989	1.5636		HOXA5	0.0273146
ENSG00000162415	-1.13948	1.65052		ZSWIM5	0.0223607
ENSG00000253846	-1.13694	1.43607		PCDHGA10	0.0366377
ENSG00000197653	-1.13682	2.11743		DNAH10	0.00763082
ENSG00000212907	-1.13625	2.22047		MT-ND4L	0.00601905
ENSG00000156042	-1.12794	1.38399		CFAP70	0.0413055
ENSG00000122550	-1.12577	7.39259		KLHL7	4.0496e-08
ENSG00000178397	-1.12505	6.08525		FAM220A	8.21772e-07
ENSG00000146731	-1.12142	5.33323		CCT6A	4.6427e-06
ENSG00000158164	-1.12018	1.68213		TMSB15A	0.0207909
ENSG00000169851	-1.11885	4.09886		PCDH7	7.96417e-05
ENSG00000136237	-1.11614	2.92218		RAPGEF5	0.00119625
ENSG00000117322	-1.11528	2.35093		CR2	0.00445728
ENSG00000240303	-1.11342	4.11884		ACAD11	7.606e-05
ENSG00000110002	-1.1112	3.05151		VWA5A	0.000888161
ENSG00000253293	-1.10942	4.89045		HOXA10	1.28692e-05
ENSG00000164631	-1.10619	3.22921		ZNF12	0.000589916
ENSG00000180354	-1.09874	3.64221		MTURN	0.000227923
ENSG00000122507	-1.09498	1.80625		BBS9	0.0156225
ENSG00000178381	-1.09402	3.19955		ZFAND2A	0.000631605
ENSG00000136261	-1.09328	8.77738		BZW2	1.66964e-09
ENSG00000173221	-1.09072	3.13978		GLRX	0.000724795
ENSG00000139318	-1.08903	3.07935		DUSP6	0.000833017
ENSG00000155189	-1.08887	8.78068		AGPAT5	1.65699e-09
ENSG00000115825	-1.0856	1.83116		PRKD3	0.0147517
ENSG00000228253	-1.08462	5.53459		MT-ATP8	2.9202e-06
ENSG00000249437	-1.07997	3.09837		NAIP	0.000797316
ENSG00000179981	-1.07904	5.25651		TSHZ1	5.5397e-06
ENSG00000168306	-1.07774	1.94356		ACOX2	0.0113879
ENSG00000073711	-1.07648	2.8985		PPP2R3A	0.00126328
ENSG00000142784	-1.07548	3.54305		WDTC1	0.000286387
ENSG00000164649	-1.07236	7.56737		CDCA7L	2.70789e-08
ENSG00000134313	-1.07098	1.84081		KIDINS220	0.0144276
ENSG00000131378	-1.0689	2.23371		RFTN1	0.00583837
ENSG00000147862	-1.06679	3.31363		NFIB	0.000485697
ENSG00000008256	-1.06595	3.35478		CYTH3	0.000441798
ENSG00000143156	-1.06272	2.35726		NME7	0.00439279
ENSG00000151575	-1.0599	2.35972		TEX9	0.00436799
ENSG00000135473	-1.0588	3.4156		PAN2	0.000384064
ENSG00000169231	-1.05526	1.34194		THBS3	0.0455049
ENSG00000164654	-1.0535	5.76553		MIOS	1.71581e-06
ENSG00000176658	-1.05314	5.3965		MYO1D	4.01329e-06
ENSG00000171951	-1.05277	2.23396		SCG2	0.00583496
ENSG00000164828	-1.05149	4.91121		SUN1	1.22684e-05
ENSG00000080819	-1.05052	3.86003		CPOX	0.000138028
ENSG00000164916	-1.04809	9.37739		FOXK1	4.1938e-10
ENSG00000154359	-1.04713	2.93895		LONRF1	0.00115093
ENSG00000164543	-1.03846	5.14202		STK17A	7.2108e-06
ENSG00000136997	-1.03564	1.592		MYC	0.0255856
ENSG00000106125	-1.03419	1.9678		MINDY4	0.0107697
ENSG00000110195	-1.03187	1.4111		FOLR1	0.0388057
ENSG00000048052	-1.03149	1.58057		HDAC9	0.026268
ENSG00000205903	-1.03109	3.68327		ZNF316	0.000207363
ENSG00000119782	-1.0306	1.80562		FKBP1B	0.0156452
ENSG00000106263	-1.03046	5.48757		EIF3B	3.2541e-06
ENSG00000174501	-1.02969	1.49724		ANKRD36C	0.0318247
ENSG00000219545	-1.02951	4.42848		UMAD1	3.7284e-05
ENSG00000198121	-1.02753	4.40906		LPAR1	3.89888e-05
ENSG00000107625	-1.01535	7.79901		DDX50	1.58851e-08
ENSG00000198040	-1.01282	3.34176		ZNF84	0.000455234
ENSG00000124143	-1.01234	2.60041		ARHGAP40	0.00250952
ENSG00000174749	-1.01067	3.44299		FAM241A	0.000360585
ENSG00000147883	-1.00951	1.37951		CDKN2B	0.0417337
ENSG00000106105	-1.00882	3.45584		GARS1	0.000350072
ENSG00000100968	-1.00867	1.35547		NFATC4	0.0441097
ENSG00000117151	-1.00585	1.90248		CTBS	0.0125175
ENSG00000166780	-1.00366	1.95023		BMERB1	0.0112142
ENSG00000136273	-1.00306	4.03583		HUS1	9.20801e-05
ENSG00000198886	-1.00253	7.96147		MT-ND4	1.09276e-08
ENSG00000122512	-1.0018	3.09307		PMS2	0.000807112
ENSG00000137992	-1.00076	2.10032		DBT	0.00793752
ENSG00000065883	-1.00059	4.00382		CDK13	9.91242e-05
ENSG00000106052	-0.997634	7.03422		TAX1BP1	9.24239e-08
ENSG00000198888	-0.995054	5.46355		MT-ND1	3.43917e-06
ENSG00000146574	-0.993672	1.51806		CCZ1B	0.0303349
ENSG00000143919	-0.992058	2.92929		CAMKMT	0.00117681
ENSG00000136271	-0.987661	4.22575		DDX56	5.94632e-05
ENSG00000132436	-0.986412	3.11798		FIGNL1	0.000762112
ENSG00000133134	-0.981665	1.37304		BEX2	0.0423601
ENSG00000163412	-0.981104	2.80902		EIF4E3	0.0015523
ENSG00000105926	-0.975595	4.41032		PALS2	3.88758e-05
ENSG00000118922	-0.973824	1.35547		KLF12	0.0441097
ENSG00000182095	-0.973698	3.09114		TNRC18	0.000810701
ENSG00000136213	-0.97282	5.41419		CHST12	3.85307e-06
ENSG00000080822	-0.966274	1.96553		CLDND1	0.0108261
ENSG00000109680	-0.961487	2.22086		TBC1D19	0.00601362
ENSG00000131981	-0.961259	1.40357		LGALS3	0.0394849
ENSG00000183508	-0.957955	1.69264		TENT5C	0.0202935
ENSG00000205707	-0.957664	1.44918		ETFRF1	0.0355482
ENSG00000105849	-0.954953	3.86493		POLR1F	0.00013648
ENSG00000164542	-0.952243	2.22086		KIAA0895	0.00601362
ENSG00000133142	-0.951243	3.81127		TCEAL4	0.00015443
ENSG00000146729	-0.951011	5.06226		NIPSNAP2	8.66444e-06
ENSG00000075618	-0.950216	10.8145		FSCN1	1.5329e-11
ENSG00000197329	-0.950067	1.30449		PELI1	0.0496033
ENSG00000101104	-0.945946	1.65429		PABPC1L	0.0221673
ENSG00000146733	-0.939095	6.43025		PSPH	3.71324e-07
ENSG00000002822	-0.937378	3.11614		MAD1L1	0.000765358
ENSG00000122674	-0.936987	2.73383		CCZ1	0.00184573
ENSG00000136243	-0.936903	3.35521		NUP42	0.000441357
ENSG00000138386	-0.93659	2.09003		NAB1	0.0081277
ENSG00000125826	-0.934571	1.45377		RBCK1	0.035175
ENSG00000156928	-0.931834	2.19689		MALSU1	0.00635486
ENSG00000106049	-0.927736	5.02985		HIBADH	9.33573e-06
ENSG00000172650	-0.921042	1.57712		AGAP5	0.0264776
ENSG00000146535	-0.917044	6.35442		GNA12	4.4216e-07
ENSG00000180881	-0.915849	2.56323		CAPS2	0.00273381
ENSG00000157514	-0.911202	1.95608		TSC22D3	0.0110642
ENSG00000176055	-0.911073	1.38008		MBLAC2	0.0416793
ENSG00000083750	-0.907936	3.05366		RRAGB	0.000883779
ENSG00000142178	-0.904396	2.18666		SIK1	0.00650645
ENSG00000064703	-0.903637	1.80864		DDX20	0.0155369
ENSG00000106153	-0.899575	2.68107		CHCHD2	0.00208416
ENSG00000119787	-0.89921	3.38948		ATL2	0.00040787
ENSG00000115750	-0.894336	3.91363		TAF1B	0.000122002
ENSG00000184206	-0.890642	1.40272		GOLGA6L4	0.039562
ENSG00000168785	-0.889545	2.48535		TSPAN5	0.00327075
ENSG00000147912	-0.889398	1.92218		FBXO10	0.0119626
ENSG00000148737	-0.888558	1.78307		TCF7L2	0.0164791
ENSG00000106636	-0.888455	5.59901		YKT6	2.51763e-06
ENSG00000221978	-0.887593	3.16224		CCNL2	0.000688273
ENSG00000128872	-0.887395	1.71175		TMOD2	0.0194201
ENSG00000122565	-0.887036	3.23441		CBX3	0.000582892
ENSG00000183780	-0.885252	2.11587		SLC35F3	0.00765829
ENSG00000136238	-0.87515	3.05366		RAC1	0.000883779
ENSG00000145860	-0.867228	3.78383		RNF145	0.000164501
ENSG00000154822	-0.864717	1.40256		PLCL2	0.0395771
ENSG00000122545	-0.86252	3.80632		SEPTIN7	0.0001562
ENSG00000177706	-0.860386	3.89666		FAM20C	0.000126864
ENSG00000106588	-0.859138	1.37951		PSMA2	0.0417337
ENSG00000105866	-0.858315	2.18095		SP4	0.00659251
ENSG00000137070	-0.856898	1.60942		IL11RA	0.0245801
ENSG00000150907	-0.856225	1.94542		FOXO1	0.0113391
ENSG00000145743	-0.854946	2.48126		FBXL17	0.00330169
ENSG00000106009	-0.853952	3.82662		BRAT1	0.000149068
ENSG00000138095	-0.853467	5.55363		LRPPRC	2.79491e-06
ENSG00000121207	-0.849809	1.58682		LRAT	0.0258927
ENSG00000172115	-0.846848	3.07345		CYCS	0.000844407
ENSG00000106603	-0.846668	3.39989		COA1	0.000398208
ENSG00000196262	-0.845772	2.24111		PPIA	0.00573966
ENSG00000106608	-0.83825	2.37262		URGCP	0.00424011
ENSG00000122687	-0.831568	2.60041		MRM2	0.00250952
ENSG00000163032	-0.831472	1.91767		VSNL1	0.0120874
ENSG00000122642	-0.831004	2.60818		FKBP9	0.00246503
ENSG00000111885	-0.828765	2.64515		MAN1A1	0.00226389
ENSG00000125124	-0.826507	3.33354		BBS2	0.000463939
ENSG00000124074	-0.826483	1.94311		ENKD1	0.0113995
ENSG00000143067	-0.825933	1.83116		ZNF697	0.0147517
ENSG00000271383	-0.825908	1.909		NBPF19	0.0123311
ENSG00000166886	-0.822391	2.39064		NAB2	0.00406784
ENSG00000205189	-0.816349	2.09454		ZBTB10	0.00804372
ENSG00000049130	-0.815815	1.96127		KITLG	0.0109328
ENSG00000011275	-0.814907	4.16906		RNF216	6.77549e-05
ENSG00000154217	-0.81284	2.09454		PITPNC1	0.00804372
ENSG00000133739	-0.811925	1.58366		LRRCC1	0.0260817
ENSG00000100592	-0.807938	1.51744		DAAM1	0.0303778
ENSG00000182247	-0.807676	2.81979		UBE2E2	0.0015143
ENSG00000120733	-0.807155	5.16106		KDM3B	6.90147e-06
ENSG00000105968	-0.805866	2.45995		H2AZ2	0.00346779
ENSG00000078399	-0.805529	3.69161		HOXA9	0.000203418
ENSG00000101493	-0.804504	1.47166		ZNF516	0.0337548
ENSG00000164615	-0.798805	1.44536		CAMLG	0.0358628
ENSG00000164880	-0.798302	1.84929		INTS1	0.0141485
ENSG00000155621	-0.797567	1.85562		C9orf85	0.0139437
ENSG00000113391	-0.794704	1.78069		FAM172A	0.0165696
ENSG00000166510	-0.792854	1.74354		CCDC68	0.0180492
ENSG00000198763	-0.791336	3.28468		MT-ND2	0.000519178
ENSG00000184500	-0.789109	1.52514		PROS1	0.0298439
ENSG00000140545	-0.788048	3.65245		MFGE8	0.000222615
ENSG00000164818	-0.787188	2.90524		DNAAF5	0.00124383
ENSG00000178163	-0.787045	1.42954		ZNF518B	0.037193
ENSG00000136295	-0.78631	4.2025		TTYH3	6.27336e-05
ENSG00000137414	-0.786063	1.45758		FAM8A1	0.0348676
ENSG00000129295	-0.783987	1.74777		DNAAF11	0.0178743
ENSG00000157954	-0.782892	6.67163		WIPI2	2.12996e-07
ENSG00000175806	-0.782233	1.63795		MSRA	0.0230171
ENSG00000198840	-0.780012	1.40761		MT-ND3	0.0391189
ENSG00000166415	-0.778799	1.78296		WDR72	0.016483
ENSG00000038002	-0.778425	1.78069		AGA	0.0165696
ENSG00000136560	-0.77595	5.68895		TANK	2.04667e-06
ENSG00000175984	-0.775359	1.83531		DENND2C	0.0146113
ENSG00000124374	-0.773773	1.51851		PAIP2B	0.0303034
ENSG00000180233	-0.771036	2.00779		ZNRF2	0.0098223
ENSG00000154978	-0.770332	1.98843		VOPP1	0.01027
ENSG00000067715	-0.769951	1.66757		SYT1	0.0214996
ENSG00000116815	-0.768425	1.55285		CD58	0.0279997
ENSG00000131791	-0.768189	2.17086		PRKAB2	0.00674741
ENSG00000136231	-0.762317	1.41746		IGF2BP3	0.038242
ENSG00000268043	-0.757761	2.22171		NBPF12	0.00600195
ENSG00000144824	-0.756751	1.77081		PHLDB2	0.0169507
ENSG00000198517	-0.756014	1.61147		MAFK	0.0244641
ENSG00000043355	-0.752436	1.76614		ZIC2	0.0171342
ENSG00000136270	-0.751635	3.84831		TBRG4	0.000141804
ENSG00000198478	-0.745772	1.93618		SH3BGRL2	0.011583
ENSG00000106628	-0.745129	1.95301		POLD2	0.0111426
ENSG00000275993	-0.743867	2.50914			0.00309642
ENSG00000154639	-0.740119	2.15609		CXADR	0.00698086
ENSG00000046651	-0.739069	2.9008		OFD1	0.0012566
ENSG00000115760	-0.736567	1.97656		BIRC6	0.0105546
ENSG00000119950	-0.734559	1.57879		MXI1	0.0263763
ENSG00000099219	-0.73312	1.59717		ERMP1	0.0252834
ENSG00000078967	-0.731013	2.48971		UBE2D4	0.00323807
ENSG00000085491	-0.729392	6.59236		SLC25A24	2.55649e-07
ENSG00000169814	-0.729215	1.37999		BTD	0.0416878
ENSG00000153208	-0.729197	2.27365		MERTK	0.00532531
ENSG00000106392	-0.728903	1.75576		C1GALT1	0.0175483
ENSG00000153214	-0.725912	1.41958		TMEM87B	0.0380561
ENSG00000215472	-0.724815	1.75821		RPL17-C18orf32	0.0174499
ENSG00000204856	-0.72299	2.35323		FAM216A	0.00443376
ENSG00000256591	-0.721576	1.96873			0.0107466
ENSG00000052749	-0.721566	1.35051		RRP12	0.044616
ENSG00000136240	-0.72138	2.21339		KDELR2	0.00611797
ENSG00000111144	-0.719652	1.76614		LTA4H	0.0171342
ENSG00000008300	-0.711215	1.56897		CELSR3	0.026979
ENSG00000153064	-0.708035	1.39116		BANK1	0.0406294
ENSG00000174206	-0.707569	2.68576		KICS2	0.00206176
ENSG00000163660	-0.706154	3.33194		CCNL1	0.000465656
ENSG00000169126	-0.703396	2.51478		ODAD2	0.00305644
ENSG00000183426	-0.701523	1.5127		NPIPA1	0.0307114
ENSG00000148175	-0.697992	1.51056		STOM	0.0308631
ENSG00000175198	-0.691349	2.7769		PCCA	0.00167147
ENSG00000156958	-0.690372	1.61938		GALK2	0.0240225
ENSG00000149948	-0.687343	1.37474		HMGA2	0.0421949
ENSG00000162869	-0.686932	2.66958		PPP1R21	0.00214003
ENSG00000079215	-0.684875	2.21011		SLC1A3	0.00616444
ENSG00000132535	-0.678036	1.40285		DLG4	0.0395501
ENSG00000137563	-0.672257	1.78069		GGH	0.0165696
ENSG00000204178	-0.671869	2.09922		MACO1	0.0079575
ENSG00000129103	-0.669319	5.03017		SUMF2	9.32897e-06
ENSG00000145730	-0.66887	1.46213		PAM	0.0345037
ENSG00000183889	-0.666638	1.77002			0.0169818
ENSG00000023041	-0.665217	4.69963		ZDHHC6	1.99698e-05
ENSG00000257594	-0.665021	1.43607		GALNT4	0.0366377
ENSG00000106780	-0.664843	1.62789		MEGF9	0.0235564
ENSG00000271425	-0.664254	1.63877		NBPF10	0.0229738
ENSG00000011258	-0.664049	1.6546		MBTD1	0.0221513
ENSG00000116711	-0.661897	1.59489		PLA2G4A	0.025416
ENSG00000205560	-0.66149	1.77444		CPT1B	0.0168099
ENSG00000102738	-0.660692	2.82341		MRPS31	0.00150172
ENSG00000149346	-0.659773	1.78196		SLX4IP	0.0165212
ENSG00000086232	-0.659371	1.47676		EIF2AK1	0.0333612
ENSG00000108821	-0.658667	1.45066		COL1A1	0.0354274
ENSG00000165626	-0.65564	1.32107		BEND7	0.0477451
ENSG00000162636	-0.655119	1.45589		FAM102B	0.0350035
ENSG00000101751	-0.654357	2.13589		POLI	0.00731318
ENSG00000273820	-0.652682	1.37951		USP27X	0.0417337
ENSG00000105953	-0.650319	1.81037		OGDH	0.015475
ENSG00000143479	-0.648436	1.806		DYRK3	0.0156314
ENSG00000163611	-0.645486	1.83116		SPICE1	0.0147517
ENSG00000183386	-0.644543	1.4779		FHL3	0.0332739
ENSG00000198142	-0.644254	2.09306		SOWAHC	0.00807126
ENSG00000137693	-0.640401	1.46869		YAP1	0.0339869
ENSG00000112290	-0.638869	2.47327		WASF1	0.00336299
ENSG00000112406	-0.635564	1.92689		HECA	0.0118334
ENSG00000179918	-0.63422	1.65835		SEPHS2	0.0219611
ENSG00000148154	-0.629904	1.54426		UGCG	0.0285585
ENSG00000177200	-0.629508	2.02972		CHD9	0.00933849
ENSG00000038219	-0.629227	1.65595		BOD1L1	0.0220827
ENSG00000167552	-0.627651	1.54393		TUBA1A	0.0285808
ENSG00000164949	-0.627506	2.39815		GEM	0.0039981
ENSG00000169116	-0.626947	1.97004		PARM1	0.0107143
ENSG00000147996	-0.625838	3.75909		CBWD5	0.000174145
ENSG00000135723	-0.621264	1.77223		FHOD1	0.0168953
ENSG00000153395	-0.620867	4.39384		LPCAT1	4.03798e-05
ENSG00000082146	-0.619359	1.99494		STRADB	0.0101171
ENSG00000174227	-0.610504	1.92144		PIGG	0.0119828
ENSG00000167377	-0.609302	2.0437		ZNF23	0.00904269
ENSG00000119537	-0.605204	3.34337		KDSR	0.000453553
ENSG00000122678	-0.604065	2.17108		POLM	0.00674405
ENSG00000179431	-0.602392	1.3307		FJX1	0.0466979
ENSG00000164638	-0.600855	1.78069		SLC29A4	0.0165696
ENSG00000101901	-0.600605	2.45327		ALG13	0.00352149
ENSG00000169660	-0.595557	1.37951		HEXD	0.0417337
ENSG00000076716	-0.588624	1.97055		GPC4	0.0107016
ENSG00000164877	-0.581911	1.67672		MICALL2	0.0210514
ENSG00000090989	-0.578893	2.46084		EXOC1	0.00346069
ENSG00000102265	-0.576732	1.31561		TIMP1	0.0483495
ENSG00000165516	-0.57516	2.07169		KLHDC2	0.00847839
ENSG00000147853	-0.574872	1.84544		AK3	0.0142744
ENSG00000156697	-0.57237	2.1967		UTP14A	0.00635773
ENSG00000082996	-0.569455	1.69876		RNF13	0.0200095
ENSG00000165512	-0.56936	2.97803		ZNF22	0.00105188
ENSG00000128699	-0.568044	2.66525		ORMDL1	0.00216148
ENSG00000175455	-0.566473	1.33181		CCDC14	0.0465786
ENSG00000142687	-0.565332	1.98843		KIAA0319L	0.01027
ENSG00000129680	-0.562224	1.8421		MAP7D3	0.0143848
ENSG00000174405	-0.559387	1.30785		LIG4	0.0492209
ENSG00000139112	-0.551822	1.341		GABARAPL1	0.0456037
ENSG00000173715	-0.551287	1.3056		C11orf80	0.049477
ENSG00000165943	-0.548904	1.70255		MOAP1	0.019836
ENSG00000198169	-0.546046	1.33458		ZNF251	0.0462828
ENSG00000117133	-0.542177	2.01235		RPF1	0.00971956
ENSG00000119328	-0.542008	1.96207		ABITRAM	0.0109127
ENSG00000066027	-0.541015	1.85924		PPP2R5A	0.0138279
ENSG00000115419	-0.525566	1.961		GLS	0.0109396
ENSG00000206562	-0.518908	1.50234		METTL6	0.031453
ENSG00000146433	-0.513142	1.8441		TMEM181	0.0143186
ENSG00000164040	-0.510259	1.91504		PGRMC2	0.0121607
ENSG00000183688	-0.510186	3.42484		RFLNB	0.000375979
ENSG00000244754	-0.505989	1.36345		N4BP2L2	0.0433065
ENSG00000104375	-0.503468	1.37951		STK3	0.0417337
ENSG00000134255	-0.498189	1.9815		CEPT1	0.0104351
ENSG00000113851	-0.497604	1.98571		CRBN	0.0103345
ENSG00000072401	-0.488893	1.30706		UBE2D1	0.0493101
ENSG00000138604	-0.486806	1.32091		GLCE	0.0477632
ENSG00000060642	-0.481387	1.34194		PIGV	0.0455049
ENSG00000152990	-0.467682	1.66795		ADGRA3	0.0214809
ENSG00000197296	-0.463957	1.51851		FITM2	0.0303034
ENSG00000142453	-0.449267	2.29907		CARM1	0.00502257
ENSG00000158470	-0.448865	1.52098		B4GALT5	0.0301312
ENSG00000027075	-0.444944	1.44899		PRKCH	0.0355638
ENSG00000074319	-0.441606	2.09819		TSG101	0.00797646
ENSG00000175137	-0.440009	1.61135		SH3BP5L	0.024471
ENSG00000146085	-0.421926	1.44717		MMUT	0.0357133
ENSG00000206418	-0.421188	1.81029		RAB12	0.0154777
ENSG00000269713	-0.41712	1.39502		NBPF9	0.04027
ENSG00000100083	-0.415958	1.91445		GGA1	0.0121773
ENSG00000107959	-0.396865	1.66606		PITRM1	0.0215743
ENSG00000273841	-0.396497	1.63298		TAF9	0.0232821
ENSG00000187735	-0.370791	1.3579		TCEA1	0.043863
ENSG00000187742	-0.367879	1.59715		SECISBP2	0.0252845
ENSG00000166260	-0.364222	1.9229		COX11	0.0119426
ENSG00000108654	-0.358379	1.38277		DDX5	0.0414219
ENSG00000125304	-0.346706	1.40834		TM9SF2	0.0390534
ENSG00000131051	-0.34145	1.42458		RBM39	0.0376203
ENSG00000108039	0.288837	1.32238		XPNPEP1	0.047601
ENSG00000165527	0.318582	1.45092		ARF6	0.0354061
ENSG00000196576	0.357765	1.48019		PLXNB2	0.0330985
ENSG00000177731	0.37037	1.56816		FLII	0.0270295
ENSG00000130669	0.387434	1.41596		PAK4	0.0383744
ENSG00000163931	0.40717	1.38237		TKT	0.0414604
ENSG00000164078	0.416782	1.34568		MST1R	0.0451154
ENSG00000184640	0.421802	3.44265		SEPTIN9	0.000360873
ENSG00000106290	0.424435	1.37341		TAF6	0.0423247
ENSG00000133606	0.424801	1.67275		MKRN1	0.0212446
ENSG00000105819	0.42945	1.65556		PMPCB	0.0221026
ENSG00000115561	0.43304	2.21497		CHMP3	0.00609573
ENSG00000167306	0.438323	1.33302		MYO5B	0.0464489
ENSG00000135679	0.444063	1.73746		MDM2	0.0183038
ENSG00000178234	0.45113	1.75821		GALNT11	0.0174499
ENSG00000105287	0.458346	1.58629		PRKD2	0.0259246
ENSG00000185000	0.462458	2.40466		DGAT1	0.00393859
ENSG00000131653	0.463233	1.36706		TRAF7	0.0429477
ENSG00000113645	0.468654	1.7681		WWC1	0.0170571
ENSG00000159166	0.468874	1.59489		LAD1	0.025416
ENSG00000064666	0.474663	2.21011		CNN2	0.00616444
ENSG00000108219	0.47933	1.40331		TSPAN14	0.0395083
ENSG00000146828	0.482803	2.46488		SLC12A9	0.0034286
ENSG00000160613	0.486538	1.47166		PCSK7	0.0337548
ENSG00000072210	0.49124	1.45458		ALDH3A2	0.0351087
ENSG00000188910	0.492898	1.93733		GJB3	0.0115524
ENSG00000160703	0.496275	1.32107		NLRX1	0.0477451
ENSG00000072195	0.496857	1.99601		SPEG	0.0100922
ENSG00000105357	0.497874	1.33242		MYH14	0.0465136
ENSG00000068137	0.50487	1.30785		PLEKHH3	0.0492209
ENSG00000008283	0.506528	1.70766		CYB561	0.0196036
ENSG00000173327	0.506541	2.01571		MAP3K11	0.00964463
ENSG00000173786	0.506551	2.38124		CNP	0.00415684
ENSG00000126391	0.509036	2.57914		FRMD8	0.00263547
ENSG00000196652	0.509899	1.78328		ZKSCAN5	0.0164711
ENSG00000063660	0.515769	1.30404		GPC1	0.0496547
ENSG00000073350	0.516131	2.68455		LLGL2	0.00206753
ENSG00000128524	0.517421	1.43038		ATP6V1F	0.037121
ENSG00000023892	0.518844	1.70625		DEF6	0.0196674
ENSG00000234127	0.519329	1.37367		TRIM26	0.0422988
ENSG00000159314	0.520556	2.46089		ARHGAP27	0.00346025
ENSG00000156711	0.521131	2.28664		MAPK13	0.00516845
ENSG00000213676	0.522039	1.45567		ATF6B	0.0350215
ENSG00000127993	0.52332	1.34207		RBM48	0.0454915
ENSG00000064932	0.524476	4.30976		SBNO2	4.9005e-05
ENSG00000105993	0.526341	2.11732		DNAJB6	0.00763273
ENSG00000163702	0.52706	1.42859		IL17RC	0.0372744
ENSG00000187446	0.528029	1.34207		CHP1	0.0454915
ENSG00000197448	0.528956	1.32107		GSTK1	0.0477451
ENSG00000167460	0.530517	2.22086		TPM4	0.00601362
ENSG00000196924	0.531079	2.28514		FLNA	0.00518636
ENSG00000172819	0.53381	2.52971		RARG	0.00295319
ENSG00000091140	0.535425	2.7113		DLD	0.00194402
ENSG00000099282	0.537258	1.44012		TSPAN15	0.0362979
ENSG00000129993	0.537499	1.31596		CBFA2T3	0.0483107
ENSG00000196453	0.537691	1.8491		ZNF777	0.0141548
ENSG00000250021	0.540482	1.33052		ARPIN-AP3S2	0.0467172
ENSG00000197457	0.541076	2.19689		STMN3	0.00635486
ENSG00000147813	0.545138	1.32382		NAPRT	0.0474434
ENSG00000183258	0.547289	1.39276		DDX41	0.0404798
ENSG00000076864	0.548352	1.52238		RAP1GAP	0.0300347
ENSG00000103199	0.553035	1.93618		ZNF500	0.011583
ENSG00000198420	0.553599	2.77555		TCAF1	0.00167668
ENSG00000132383	0.553899	1.78618		RPA1	0.0163612
ENSG00000119326	0.554959	1.3814		CTNNAL1	0.0415529
ENSG00000114054	0.556107	2.5467		PCCB	0.00283988
ENSG00000198874	0.557147	2.3869		TYW1	0.00410295
ENSG00000106638	0.55797	2.10842		TBL2	0.00779085
ENSG00000158856	0.558933	2.43474		DMTN	0.00367499
ENSG00000087266	0.564672	1.36507		SH3BP2	0.0431448
ENSG00000128609	0.565475	1.57465		NDUFA5	0.0266289
ENSG00000157224	0.567854	1.54287		CLDN12	0.0286506
ENSG00000125967	0.56854	3.54373		NECAB3	0.000285935
ENSG00000231925	0.568702	2.52682		TAPBP	0.00297288
ENSG00000155254	0.570021	2.28131		MARVELD1	0.00523231
ENSG00000186350	0.570153	4.43899		RXRA	3.63922e-05
ENSG00000156873	0.572253	1.81281		PHKG2	0.0153884
ENSG00000135249	0.572496	1.95426		RINT1	0.0111106
ENSG00000181220	0.576421	2.3353		ZNF746	0.00462057
ENSG00000145916	0.576759	2.15556		RMND5B	0.00698937
ENSG00000104142	0.578006	1.41775		VPS18	0.0382167
ENSG00000117984	0.579056	3.10361		CTSD	0.000787752
ENSG00000123353	0.58002	1.37847		ORMDL2	0.0418339
ENSG00000185896	0.582526	1.5421		LAMP1	0.0287012
ENSG00000085449	0.582777	1.8154		WDFY1	0.0152967
ENSG00000179562	0.583658	1.66633		GCC1	0.0215609
ENSG00000100605	0.585382	1.78307		ITPK1	0.0164791
ENSG00000107984	0.585825	1.96764		DKK1	0.0107735
ENSG00000067836	0.586762	1.37474		ROGDI	0.0421949
ENSG00000180921	0.586847	2.08188		FAM83H	0.00828164
ENSG00000204839	0.58894	2.15556		MROH6	0.00698937
ENSG00000077454	0.589304	2.95751		LRCH4	0.00110279
ENSG00000101000	0.590043	1.43897		PROCR	0.0363939
ENSG00000136147	0.592072	1.90646		PHF11	0.0124035
ENSG00000161533	0.592927	1.78777		ACOX1	0.0163016
ENSG00000168067	0.5938	1.82143		MAP4K2	0.0150857
ENSG00000154710	0.59849	1.81868		RABGEF1	0.0151818
ENSG00000064607	0.601038	1.53189		SUGP2	0.0293843
ENSG00000104774	0.601055	1.95426		MAN2B1	0.0111106
ENSG00000122786	0.604853	2.00025		CALD1	0.00999424
ENSG00000108511	0.606545	1.95811		HOXB6	0.0110127
ENSG00000106400	0.608723	1.43897		ZNHIT1	0.0363939
ENSG00000143797	0.611876	2.16633		MBOAT2	0.00681813
ENSG00000213214	0.616292	2.54853		ARHGEF35	0.00282791
ENSG00000161036	0.616571	1.79343		LRWD1	0.0160906
ENSG00000163040	0.616585	1.58682		CCDC74A	0.0258927
ENSG00000178814	0.617924	2.13807		OPLAH	0.00727666
ENSG00000121390	0.618677	2.87999		PSPC1	0.00131829
ENSG00000198682	0.619608	1.54719		PAPSS2	0.0283667
ENSG00000157212	0.619914	1.50207		PAXIP1	0.0314721
ENSG00000009335	0.619953	1.76954		UBE3C	0.0170005
ENSG00000075790	0.62294	3.09114		BCAP29	0.000810701
ENSG00000128595	0.624465	1.76614		CALU	0.0171342
ENSG00000049283	0.627326	1.44318		EPN3	0.0360432
ENSG00000144063	0.627888	4.29892		MALL	5.02431e-05
ENSG00000106089	0.628712	1.4224		STX1A	0.0378097
ENSG00000019485	0.629063	1.37758		PRDM11	0.04192
ENSG00000184160	0.631232	1.38894		ADRA2C	0.0408377
ENSG00000179361	0.631698	1.72491		ARID3B	0.0188406
ENSG00000068724	0.632232	2.28245		TTC7A	0.00521858
ENSG00000160190	0.634524	1.4178		SLC37A1	0.038212
ENSG00000239264	0.637526	1.66606		TXNDC5	0.0215743
ENSG00000070404	0.641408	1.41621		FSTL3	0.038352
ENSG00000075891	0.642167	1.34207		PAX2	0.0454915
ENSG00000008282	0.643175	4.31065		SYPL1	4.89046e-05
ENSG00000166337	0.647324	1.61542		TAF10	0.0242426
ENSG00000113763	0.647381	2.96054		UNC5A	0.00109511
ENSG00000106344	0.648047	1.73973		RBM28	0.0182082
ENSG00000269955	0.648935	3.35521		FMC1-LUC7L2	0.000441357
ENSG00000130402	0.651968	1.78501		ACTN4	0.0164055
ENSG00000076706	0.652082	2.33944		MCAM	0.00457676
ENSG00000198898	0.653664	4.07083		CAPZA2	8.49522e-05
ENSG00000167700	0.656698	1.46089		MFSD3	0.0346025
ENSG00000170421	0.6597	1.76614		KRT8	0.0171342
ENSG00000092871	0.661349	1.55358		RFFL	0.0279526
ENSG00000197122	0.662325	3.09307		SRC	0.000807112
ENSG00000055130	0.662546	2.08821		CUL1	0.00816193
ENSG00000241258	0.662877	2.10855		CRCP	0.00778849
ENSG00000196411	0.663145	5.33558		EPHB4	4.61761e-06
ENSG00000013374	0.66407	2.45947		NUB1	0.00347158
ENSG00000160211	0.664214	1.92345		G6PD	0.0119275
ENSG00000146963	0.665884	2.36505		LUC7L2	0.00431471
ENSG00000164889	0.665933	2.03623		SLC4A2	0.0091996
ENSG00000117868	0.66793	1.78296		ESYT2	0.016483
ENSG00000157227	0.668875	1.4145		MMP14	0.0385033
ENSG00000130720	0.670206	1.33458		FIBCD1	0.0462828
ENSG00000161714	0.671695	3.94113		PLCD3	0.000114516
ENSG00000103089	0.67459	1.61183		FA2H	0.0244438
ENSG00000197157	0.67608	6.38412		SND1	4.12929e-07
ENSG00000103876	0.676287	1.81427		FAH	0.0153365
ENSG00000259803	0.678774	1.83116		SLC22A31	0.0147517
ENSG00000122783	0.679437	3.86837		CYREN	0.000135403
ENSG00000101347	0.680366	1.80625		SAMHD1	0.0156225
ENSG00000104381	0.680828	1.98019		GDAP1	0.0104666
ENSG00000169919	0.680847	1.37964		GUSB	0.0417211
ENSG00000179546	0.682547	1.39226		HTR1D	0.0405269
ENSG00000160917	0.683325	3.93861		CPSF4	0.000115184
ENSG00000166925	0.686338	2.79466		TSC22D4	0.00160451
ENSG00000178752	0.687435	2.25369		ERFE	0.00557578
ENSG00000087086	0.68815	2.0451		FTL	0.00901357
ENSG00000106682	0.688813	5.64799		EIF4H	2.24912e-06
ENSG00000123609	0.689511	1.66539		NMI	0.0216077
ENSG00000071127	0.691418	3.47919		WDR1	0.00033175
ENSG00000196715	0.694026	2.42873		VKORC1L1	0.00372622
ENSG00000189306	0.694215	1.33052		RRP7A	0.0467172
ENSG00000129250	0.694742	2.31564		KIF1C	0.00483461
ENSG00000108852	0.697224	2.15556		MPP2	0.00698937
ENSG00000159423	0.699177	3.09944		ALDH4A1	0.000795352
ENSG00000133612	0.700104	2.73019		AGAP3	0.00186125
ENSG00000022556	0.701239	4.23713		NLRP2	5.79261e-05
ENSG00000128604	0.702158	2.47327		IRF5	0.00336299
ENSG00000185880	0.702442	1.45758		TRIM69	0.0348676
ENSG00000008323	0.704562	2.17115		PLEKHG6	0.00674292
ENSG00000042493	0.705388	1.54028		CAPG	0.0288217
ENSG00000113396	0.705803	2.29055		SLC27A6	0.00512216
ENSG00000091732	0.707216	2.32992		ZC3HC1	0.00467824
ENSG00000185379	0.707691	1.3828		RAD51D	0.0414191
ENSG00000009950	0.708298	1.81331		MLXIPL	0.0153704
ENSG00000106615	0.710253	2.32992		RHEB	0.00467824
ENSG00000169902	0.710347	2.17086		TPST1	0.00674741
ENSG00000103187	0.711587	1.79093		COTL1	0.0161833
ENSG00000105516	0.711657	1.40775		DBP	0.0391067
ENSG00000160209	0.712678	2.40989		PDXK	0.00389147
ENSG00000241685	0.714754	1.7807		ARPC1A	0.0165691
ENSG00000170265	0.715094	3.90027		ZNF282	0.000125813
ENSG00000128567	0.717362	2.0428		PODXL	0.00906159
ENSG00000131470	0.717711	1.73531		PSMC3IP	0.0183946
ENSG00000128607	0.719514	1.37264		KLHDC10	0.0423996
ENSG00000075303	0.720152	2.68748		SLC25A40	0.00205361
ENSG00000176092	0.72027	1.37105		CRYBG2	0.0425551
ENSG00000146834	0.720735	3.26955		MEPCE	0.000537594
ENSG00000169871	0.721303	1.62259		TRIM56	0.0238457
ENSG00000121281	0.721464	1.92636		ADCY7	0.0118478
ENSG00000221890	0.722411	1.38277		NPTXR	0.0414219
ENSG00000127399	0.725389	2.20258		LRRC61	0.00627227
ENSG00000130270	0.726166	2.02204		ATP8B3	0.00950508
ENSG00000102854	0.726212	2.05944		MSLN	0.00872091
ENSG00000133597	0.726739	2.71021		ADCK2	0.00194891
ENSG00000100911	0.727255	1.47014		PSME2	0.0338735
ENSG00000106459	0.728281	2.13702		NRF1	0.00729426
ENSG00000179627	0.728928	3.08168		ZBTB42	0.000828551
ENSG00000004766	0.732846	2.53699		VPS50	0.00290412
ENSG00000104833	0.732879	3.10361		TUBB4A	0.000787752
ENSG00000106785	0.73412	1.79212		TRIM14	0.016139
ENSG00000117013	0.73428	1.8365		KCNQ4	0.0145714
ENSG00000006453	0.73432	3.77394		BAIAP2L1	0.000168292
ENSG00000128534	0.734553	1.31596		LSM8	0.0483107
ENSG00000128274	0.735192	2.08822		A4GALT	0.00816174
ENSG00000127124	0.736463	1.64081		HIVEP3	0.022866
ENSG00000164713	0.736494	1.5451		BRI3	0.0285034
ENSG00000189077	0.738174	2.24523		TMEM120A	0.00568553
ENSG00000156017	0.739233	1.48787		CARNMT1	0.0325183
ENSG00000135373	0.739817	1.54287		EHF	0.0286506
ENSG00000169895	0.739905	1.3622		SYAP1	0.0434314
ENSG00000259288	0.740022	3.93859		BUB1B-PAK6	0.000115189
ENSG00000116396	0.740352	2.03041		KCNC4	0.0093237
ENSG00000184009	0.741765	6.89581		ACTG1	1.27112e-07
ENSG00000105939	0.742142	3.56912		ZC3HAV1	0.0002697
ENSG00000101144	0.74285	1.47624		BMP7	0.0334009
ENSG00000165055	0.745439	4.83703		METTL2B	1.45534e-05
ENSG00000185033	0.746666	2.97833		SEMA4B	0.00105116
ENSG00000177045	0.750669	1.4362		SIX5	0.036627
ENSG00000075142	0.750702	3.30064		SRI	0.000500444
ENSG00000117016	0.750767	1.3622		RIMS3	0.0434314
ENSG00000166924	0.751757	2.05771		NYAP1	0.00875559
ENSG00000146701	0.752907	1.65835		MDH2	0.0219611
ENSG00000197747	0.753515	2.18095		S100A10	0.00659251
ENSG00000109066	0.754412	2.17484		TMEM104	0.00668595
ENSG00000170456	0.755675	1.40331		DENND5B	0.0395083
ENSG00000234616	0.755793	1.98429		JRK	0.0103684
ENSG00000105514	0.755813	2.29641		RAB3D	0.00505348
ENSG00000178922	0.756364	2.04846		HYI	0.00894421
ENSG00000128563	0.756451	1.83338		PRKRIP1	0.0146765
ENSG00000257923	0.757198	2.32339		CUX1	0.00474903
ENSG00000128039	0.759716	1.42458		SRD5A3	0.0376203
ENSG00000169174	0.760697	1.31596		PCSK9	0.0483107
ENSG00000106477	0.761718	1.71863		CEP41	0.0191149
ENSG00000135269	0.761727	3.42438		TES	0.00037637
ENSG00000106123	0.762345	1.42458		EPHB6	0.0376203
ENSG00000101400	0.763521	1.95811		SNTA1	0.0110127
ENSG00000142279	0.764339	1.44717		WTIP	0.0357133
ENSG00000146707	0.766439	1.66795		POMZP3	0.0214809
ENSG00000184574	0.767154	1.53629		LPAR5	0.0290878
ENSG00000009954	0.768328	1.91234		BAZ1B	0.0122366
ENSG00000106683	0.77044	6.15278		LIMK1	7.03433e-07
ENSG00000105983	0.775016	1.49143		LMBR1	0.0322526
ENSG00000106635	0.775444	3.8954		BCL7B	0.000127233
ENSG00000158457	0.775775	3.76027		TSPAN33	0.000173673
ENSG00000172927	0.777652	3.27868		MYEOV	0.0005264
ENSG00000167705	0.777953	1.64363		RILP	0.0227178
ENSG00000064763	0.778868	1.33052		FAR2	0.0467172
ENSG00000239697	0.779632	1.96236		TNFSF12	0.0109053
ENSG00000214022	0.780805	9.69867		REPIN1	2.0014e-10
ENSG00000055332	0.784179	1.54288		EIF2AK2	0.0286499
ENSG00000106609	0.784827	4.13139		TMEM248	7.38934e-05
ENSG00000005075	0.784937	1.45097		POLR2J	0.0354023
ENSG00000127946	0.785633	1.41204		HIP1	0.0387224
ENSG00000163435	0.78615	3.03595		ELF3	0.000920551
ENSG00000134824	0.786408	4.00835		FADS2	9.80967e-05
ENSG00000223572	0.789154	1.91961		CKMT1A	0.0120335
ENSG00000141933	0.789608	1.31137		TPGS1	0.0488238
ENSG00000198715	0.792045	2.44956		GLMP	0.00355171
ENSG00000162496	0.792558	2.47876		DHRS3	0.00332079
ENSG00000161642	0.792808	3.35817		ZNF385A	0.000438359
ENSG00000126005	0.794204	1.57844		MMP24OS	0.0263974
ENSG00000162433	0.794265	2.45111		AK4	0.00353911
ENSG00000130305	0.795028	2.42727		NSUN5	0.0037388
ENSG00000106025	0.796372	2.31564		TSPAN12	0.00483461
ENSG00000107201	0.796765	1.88786		DDX58	0.0129461
ENSG00000274523	0.798114	3.22921		RCC1L	0.000589916
ENSG00000154917	0.798844	2.871		RAB6B	0.00134586
ENSG00000132329	0.798903	2.00781		RAMP1	0.00982174
ENSG00000184584	0.800535	5.2419		STING1	5.72927e-06
ENSG00000107130	0.801678	3.56046		NCS1	0.000275129
ENSG00000169894	0.802316	2.47161		MUC3A	0.00337589
ENSG00000106244	0.806213	3.03595		PDAP1	0.000920551
ENSG00000106367	0.807941	2.25861		AP1S1	0.00551305
ENSG00000090266	0.809144	1.35051		NDUFB2	0.044616
ENSG00000104524	0.81174	1.86606		PYCR3	0.0136127
ENSG00000159840	0.81174	4.28536		ZYX	5.18374e-05
ENSG00000004059	0.813272	2.09767		ARF5	0.0079861
ENSG00000128585	0.814085	3.27619		MKLN1	0.00052943
ENSG00000135709	0.815117	2.17948		KIAA0513	0.00661489
ENSG00000050327	0.815177	2.68284		ARHGEF5	0.00207566
ENSG00000124104	0.81965	1.88553		SNX21	0.0130158
ENSG00000130589	0.819747	1.38277		HELZ2	0.0414219
ENSG00000023909	0.824966	1.30842		GCLM	0.049156
ENSG00000259431	0.827342	1.84929		THTPA	0.0141485
ENSG00000106144	0.827992	1.75821		CASP2	0.0174499
ENSG00000014216	0.830651	5.59901		CAPN1	2.51763e-06
ENSG00000188186	0.831507	1.3076		LAMTOR4	0.0492497
ENSG00000106348	0.834833	4.39135		IMPDH1	4.06116e-05
ENSG00000172081	0.838388	3.1641		MOB3A	0.000685332
ENSG00000205060	0.839516	2.60452		SLC35B4	0.00248589
ENSG00000128581	0.843658	2.06582		IFT22	0.00859372
ENSG00000176697	0.845755	5.47803		BDNF	3.32633e-06
ENSG00000114738	0.845912	4.23702		MAPKAPK3	5.79403e-05
ENSG00000164815	0.849222	2.18787		ORC5	0.00648826
ENSG00000033050	0.851119	2.94982		ABCF2	0.00112248
ENSG00000120068	0.853709	3.33814		HOXB8	0.000459045
ENSG00000214357	0.858749	1.62259		NEURL1B	0.0238457
ENSG00000160993	0.859337	1.91961		ALKBH4	0.0120335
ENSG00000110092	0.860237	1.98843		CCND1	0.01027
ENSG00000175793	0.860446	1.50473		SFN	0.0312799
ENSG00000129455	0.861395	2.121		KLK8	0.00756837
ENSG00000071462	0.862714	1.87207		BUD23	0.0134256
ENSG00000168090	0.863916	3.92737		COPS6	0.000118204
ENSG00000196562	0.868035	1.34958		SULF2	0.0447118
ENSG00000167889	0.868265	3.47453		MGAT5B	0.00033533
ENSG00000157851	0.868511	1.53583		DPYSL5	0.0291185
ENSG00000270149	0.869848	1.37951			0.0417337
ENSG00000088367	0.872413	1.746		EPB41L1	0.0179473
ENSG00000108641	0.872883	2.98241		B9D1	0.00104134
ENSG00000105948	0.873265	3.9193		TTC26	0.000120422
ENSG00000148426	0.874049	1.93464		PROSER2	0.0116241
ENSG00000094916	0.874196	1.88236		CBX5	0.0131111
ENSG00000205356	0.874564	2.39064		TECPR1	0.00406784
ENSG00000132429	0.879067	2.40466		POPDC3	0.00393859
ENSG00000091073	0.879611	3.72073		DTX2	0.000190228
ENSG00000171345	0.884593	2.68662		KRT19	0.00205767
ENSG00000171310	0.884646	2.56956		CHST11	0.00269428
ENSG00000166997	0.888292	1.70549		CNPY4	0.0197019
ENSG00000171174	0.889775	1.38277		RBKS	0.0414219
ENSG00000185100	0.891228	1.52514		ADSS1	0.0298439
ENSG00000197037	0.89137	1.65777		ZSCAN25	0.0219903
ENSG00000173557	0.891749	1.574		FAM166C	0.0266689
ENSG00000137103	0.893776	2.29198		TMEM8B	0.0051053
ENSG00000145431	0.898864	2.21339		PDGFC	0.00611797
ENSG00000186577	0.901691	2.09454		SMIM29	0.00804372
ENSG00000055118	0.903488	4.32397		KCNH2	4.7428e-05
ENSG00000165959	0.90402	2.09454		CLMN	0.00804372
ENSG00000179348	0.905504	4.17849		GATA2	6.62988e-05
ENSG00000095383	0.908393	2.96193		TBC1D2	0.00109161
ENSG00000196456	0.908589	1.77133		ZNF775	0.0169305
ENSG00000110492	0.909852	2.12538		MDK	0.00749239
ENSG00000196937	0.910907	3.19518		FAM3C	0.000638006
ENSG00000130675	0.911032	1.56434		MNX1	0.0272686
ENSG00000125434	0.911232	2.48605		SLC25A35	0.00326552
ENSG00000106333	0.912634	1.63956		PCOLCE	0.0229317
ENSG00000244045	0.913924	1.34207		TMEM199	0.0454915
ENSG00000241468	0.914675	1.95023		ATP5MF	0.0112142
ENSG00000170260	0.915796	3.60358		ZNF212	0.000249127
ENSG00000164896	0.917765	2.16206		FASTK	0.00688561
ENSG00000143816	0.923283	2.54853		WNT9A	0.00282791
ENSG00000224940	0.923533	1.62038		PRRT4	0.0239676
ENSG00000162066	0.927317	1.68123		AMDHD2	0.0208337
ENSG00000172354	0.92808	2.9784		GNB2	0.00105098
ENSG00000131094	0.930587	1.45097		C1QL1	0.0354023
ENSG00000189280	0.932265	1.76925		GJB5	0.0170116
ENSG00000158825	0.932663	3.68327		CDA	0.000207363
ENSG00000137501	0.932724	2.97828		SYTL2	0.00105128
ENSG00000106992	0.934783	1.70799		AK1	0.019589
ENSG00000186994	0.93623	2.18877		KANK3	0.00647482
ENSG00000131558	0.939197	2.43474		EXOC4	0.00367499
ENSG00000188176	0.939199	1.37951		SMTNL2	0.0417337
ENSG00000196684	0.945	2.84244		HSH2D	0.00143733
ENSG00000167644	0.947627	1.36599		C19orf33	0.0430532
ENSG00000168993	0.949175	3.72353		CPLX1	0.000189003
ENSG00000106617	0.949333	3.55721		PRKAG2	0.0002772
ENSG00000189143	0.953124	3.30584		CLDN4	0.000494498
ENSG00000187800	0.95819	4.00382		PEAR1	9.91242e-05
ENSG00000106330	0.958406	4.64883		MOSPD3	2.24475e-05
ENSG00000165046	0.961037	2.61102		LETM2	0.00244896
ENSG00000213928	0.963204	2.18095		IRF9	0.00659251
ENSG00000069702	0.965933	2.24005		TGFBR3	0.00575368
ENSG00000174428	0.970146	2.60041		GTF2IRD2B	0.00250952
ENSG00000177679	0.981519	3.15214		SRRM3	0.000704461
ENSG00000163840	0.982582	2.48828		DTX3L	0.0032488
ENSG00000197696	0.98492	1.58105		NMB	0.0262394
ENSG00000176410	0.990117	2.18293		DNAJC30	0.00656247
ENSG00000183048	0.990776	1.92345		SLC25A10	0.0119275
ENSG00000099812	0.99179	6.91335		MISP	1.2208e-07
ENSG00000116663	0.992575	2.17108		FBXO6	0.00674405
ENSG00000114378	0.994146	1.368		HYAL1	0.0428544
ENSG00000012171	0.994675	2.0406		SEMA3B	0.00910759
ENSG00000248919	0.999432	5.72205		ATP5MF-PTCD1	1.89649e-06
ENSG00000127948	1.00094	6.68694		POR	2.05616e-07
ENSG00000087077	1.00208	7.21105		TRIP6	6.15107e-08
ENSG00000165650	1.0054	1.64542		PDZD8	0.0226247
ENSG00000065054	1.00799	3.70037		SLC9A3R2	0.000199356
ENSG00000100290	1.01168	2.27812		BIK	0.00527085
ENSG00000006534	1.01407	3.82724		ALDH3B1	0.000148854
ENSG00000131153	1.01741	1.48045		GINS2	0.033079
ENSG00000160999	1.01805	2.15609		SH2B2	0.00698086
ENSG00000135414	1.02068	2.32339		GDF11	0.00474903
ENSG00000132170	1.02256	4.84382		PPARG	1.43278e-05
ENSG00000111319	1.02574	5.47052		SCNN1A	3.38437e-06
ENSG00000148344	1.02694	6.44687		PTGES	3.57379e-07
ENSG00000135272	1.02715	2.46273		MDFIC	0.00344561
ENSG00000164885	1.02817	1.76614		CDK5	0.0171342
ENSG00000146826	1.03301	5.06381		TRAPPC14	8.63349e-06
ENSG00000106665	1.03379	2.53949		CLIP2	0.00288744
ENSG00000100784	1.03391	3.26955		RPS6KA5	0.000537594
ENSG00000126870	1.03572	4.15586		DYNC2I1	6.98451e-05
ENSG00000186765	1.03617	1.69268		FSCN2	0.0202915
ENSG00000176485	1.03982	5.07751		PLAAT3	8.36541e-06
ENSG00000149654	1.04933	3.33076		CDH22	0.000466913
ENSG00000186073	1.05026	3.22292		CDIN1	0.000598527
ENSG00000261150	1.05373	6.12418		EPPK1	7.51319e-07
ENSG00000106246	1.05597	2.51639		PTCD1	0.00304514
ENSG00000198208	1.06032	3.09114		RPS6KL1	0.000810701
ENSG00000128602	1.06684	9.89085		SMO	1.28574e-10
ENSG00000178057	1.0685	4.23702		NDUFAF3	5.79403e-05
ENSG00000101670	1.07	2.89985		LIPG	0.00125937
ENSG00000088002	1.07224	1.47898		SULT2B1	0.0331907
ENSG00000148671	1.07322	3.19118		ADIRF	0.00064391
ENSG00000171130	1.07446	3.18123		ATP6V0E2	0.000658831
ENSG00000163577	1.08194	2.93858		EIF5A2	0.0011519
ENSG00000164867	1.08309	8.42115		NOS3	3.79186e-09
ENSG00000169035	1.08417	2.19777		KLK7	0.00634205
ENSG00000136490	1.08539	3.01082		LIMD2	0.000975403
ENSG00000198353	1.08892	1.5946		HOXC4	0.0254334
ENSG00000004864	1.08912	3.80566		SLC25A13	0.000156436
ENSG00000164308	1.09548	1.62959		ERAP2	0.0234646
ENSG00000134138	1.09707	2.8728		MEIS2	0.00134028
ENSG00000159307	1.09923	1.34194		SCUBE1	0.0455049
ENSG00000065618	1.10318	5.17102		COL17A1	6.74504e-06
ENSG00000147642	1.10655	9.76057		SYBU	1.73551e-10
ENSG00000152422	1.10798	4.22575		XRCC4	5.94632e-05
ENSG00000105971	1.10919	8.94257		CAV2	1.14138e-09
ENSG00000138311	1.11212	1.47659		ZNF365	0.0333743
ENSG00000205413	1.11516	1.74157		SAMD9	0.0181314
ENSG00000106077	1.11559	9.90358		ABHD11	1.24858e-10
ENSG00000180592	1.1245	1.70546		SKIDA1	0.0197033
ENSG00000180155	1.13348	2.96139		LYNX1	0.00109297
ENSG00000197150	1.13982	2.78758		ABCB8	0.00163089
ENSG00000157483	1.14301	1.80864		MYO1E	0.0155369
ENSG00000163888	1.14665	2.88259		CAMK2N2	0.00131043
ENSG00000160326	1.1518	5.16433		SLC2A6	6.84965e-06
ENSG00000141574	1.15519	3.99091		SECTM1	0.000102115
ENSG00000117407	1.156	1.99696		ARTN	0.0100704
ENSG00000198753	1.15783	1.6334		PLXNB3	0.0232595
ENSG00000185339	1.15891	3.08168		TCN2	0.000828551
ENSG00000106327	1.15979	3.29509		TFR2	0.000506886
ENSG00000188064	1.16445	6.12418		WNT7B	7.51319e-07
ENSG00000137841	1.1686	2.84235		PLCB2	0.00143763
ENSG00000085117	1.16874	3.31363		CD82	0.000485697
ENSG00000155660	1.16939	6.85148		PDIA4	1.40773e-07
ENSG00000260342	1.18273	4.42615			3.74843e-05
ENSG00000147689	1.18386	1.5451		FAM83A	0.0285034
ENSG00000170955	1.19714	4.82862		CAVIN3	1.48381e-05
ENSG00000175985	1.19964	3.91363		PLEKHD1	0.000122002
ENSG00000106351	1.20873	3.75691		AGFG2	0.000175022
ENSG00000087085	1.21195	1.70544		ACHE	0.0197044
ENSG00000187608	1.2192	1.45567		ISG15	0.0350215
ENSG00000137628	1.22318	1.95811		DDX60	0.0110127
ENSG00000159640	1.22326	1.65777		ACE	0.0219903
ENSG00000184454	1.23216	1.4779		NCMAP	0.0332739
ENSG00000126522	1.23744	6.33908		ASL	4.58058e-07
ENSG00000188833	1.23803	1.41437		ENTPD8	0.0385147
ENSG00000186591	1.24252	5.92356		UBE2H	1.19246e-06
ENSG00000128578	1.24312	2.78755		STRIP2	0.00163099
ENSG00000134955	1.24325	1.961		SLC37A2	0.0109396
ENSG00000135480	1.25569	3.19286		KRT7	0.000641413
ENSG00000186204	1.25893	5.06381		CYP4F12	8.63349e-06
ENSG00000165215	1.2641	3.8537		CLDN3	0.000140057
ENSG00000184979	1.27391	2.60818		USP18	0.00246503
ENSG00000180535	1.28526	1.51901		BHLHA15	0.0302682
ENSG00000135253	1.28626	1.66606		KCP	0.0215743
ENSG00000111799	1.2926	4.21974		COL12A1	6.02927e-05
ENSG00000167964	1.29545	3.20686		RAB26	0.000621068
ENSG00000085662	1.30561	4.14986		AKR1B1	7.08166e-05
ENSG00000177181	1.31055	1.86162		RIMKLA	0.0137524
ENSG00000072163	1.31226	2.19689		LIMS2	0.00635486
ENSG00000167703	1.31332	9.60754		SLC43A2	2.46863e-10
ENSG00000111331	1.32318	1.70799		OAS3	0.019589
ENSG00000128591	1.32415	3.94013		FLNC	0.00011478
ENSG00000140853	1.33492	7.53091		NLRC5	2.94502e-08
ENSG00000143409	1.33576	2.11424		MINDY1	0.00768704
ENSG00000100342	1.3362	1.53836		APOL1	0.0289491
ENSG00000173868	1.34411	2.99032		PHOSPHO1	0.00102253
ENSG00000125775	1.35047	3.33194		SDCBP2	0.000465656
ENSG00000163362	1.3543	5.02948		INAVA	9.34379e-06
ENSG00000119917	1.38799	3.60358		IFIT3	0.000249127
ENSG00000237289	1.39056	7.03632		CKMT1B	9.19774e-08
ENSG00000105974	1.39085	16.1452		CAV1	7.15889e-17
ENSG00000135114	1.39194	2.67668		OASL	0.00210533
ENSG00000185215	1.39825	10.0663		TNFAIP2	8.58325e-11
ENSG00000128284	1.40898	1.30308		APOL3	0.049765
ENSG00000106211	1.41487	5.57669		HSPB1	2.65038e-06
ENSG00000144452	1.43269	2.27812		ABCA12	0.00527085
ENSG00000130429	1.43271	12.1499		ARPC1B	7.08186e-13
ENSG00000160991	1.43736	6.76503		ORAI2	1.71777e-07
ENSG00000117115	1.43885	1.41233		PADI2	0.0386967
ENSG00000010030	1.4443	3.08168		ETV7	0.000828551
ENSG00000164342	1.44632	2.23262		TLR3	0.00585309
ENSG00000214309	1.44762	1.91234		MBLAC1	0.0122366
ENSG00000164749	1.45629	5.54214		HNF4G	2.86984e-06
ENSG00000134013	1.46503	3.92737		LOXL2	0.000118204
ENSG00000108771	1.46625	1.46067		DHX58	0.0346201
ENSG00000156463	1.471	6.73676		SH3RF2	1.83332e-07
ENSG00000189433	1.47377	1.90612		GJB4	0.0124132
ENSG00000168490	1.47784	3.73447		PHYHIP	0.000184301
ENSG00000165272	1.48249	1.64543		AQP3	0.0226238
ENSG00000165171	1.48485	4.50677		METTL27	3.11335e-05
ENSG00000138496	1.49592	6.47125		PARP9	3.37871e-07
ENSG00000261587	1.49853	4.02272		TMEM249	9.49035e-05
ENSG00000138642	1.49989	4.55417		HERC6	2.79146e-05
ENSG00000169403	1.50175	5.95376		PTAFR	1.11234e-06
ENSG00000059378	1.52155	10.9031		PARP12	1.25004e-11
ENSG00000068079	1.52437	5.86733		IFI35	1.35728e-06
ENSG00000168481	1.54782	6.20693		LGI3	6.20976e-07
ENSG00000123405	1.56945	1.806		NFE2	0.0156314
ENSG00000258818	1.5709	1.4683		RNASE4	0.0340176
ENSG00000173917	1.58476	2.36505		HOXB2	0.00431471
ENSG00000171227	1.59372	4.2025		TMEM37	6.27336e-05
ENSG00000137965	1.59451	1.89134		IFI44	0.0128427
ENSG00000008735	1.60543	12.083		MAPK8IP2	8.2612e-13
ENSG00000148120	1.60834	4.58988		AOPEP	2.57108e-05
ENSG00000134326	1.6092	3.48959		CMPK2	0.000323899
ENSG00000167748	1.6164	4.82862		KLK1	1.48381e-05
ENSG00000240065	1.62222	4.03901		PSMB9	9.14097e-05
ENSG00000188037	1.62993	3.22921		CLCN1	0.000589916
ENSG00000167755	1.63238	7.79901		KLK6	1.58851e-08
ENSG00000161681	1.63882	1.91309		SHANK1	0.0122153
ENSG00000185499	1.64504	4.24716		MUC1	5.66033e-05
ENSG00000239713	1.65727	2.15609		APOBEC3G	0.00698086
ENSG00000171346	1.65876	11.3422		KRT15	4.54739e-12
ENSG00000132688	1.66516	13.6073		NES	2.46995e-14
ENSG00000175567	1.66533	7.13428		UCP2	7.34045e-08
ENSG00000175877	1.68044	1.38304		TMEM270	0.0413963
ENSG00000099365	1.70945	1.80625		STX1B	0.0156225
ENSG00000134253	1.72601	13.0918		TRIM45	8.09473e-14
ENSG00000274070	1.72923	2.55469		CASTOR2	0.00278812
ENSG00000140835	1.73083	3.74206		CHST4	0.000181108
ENSG00000175920	1.73751	3.32006		DOK7	0.000478563
ENSG00000143320	1.74237	7.06105		CRABP2	8.68864e-08
ENSG00000099822	1.75384	10.2987		HCN2	5.02652e-11
ENSG00000107249	1.75386	2.87908		GLIS3	0.00132106
ENSG00000117525	1.75744	6.68364		F3	2.07187e-07
ENSG00000175874	1.77709	1.71863		CREG2	0.0191149
ENSG00000168427	1.79255	1.89134		KLHL30	0.0128427
ENSG00000137880	1.79487	1.54094		GCHFR	0.0287778
ENSG00000196420	1.80748	2.27366		S100A5	0.00532519
ENSG00000099377	1.81333	22.6754		HSD3B7	2.11144e-23
ENSG00000143382	1.8374	5.40745		ADAMTSL4	3.91337e-06
ENSG00000167779	1.84634	9.71447		IGFBP6	1.92988e-10
ENSG00000148735	1.84789	2.25476		PLEKHS1	0.0055621
ENSG00000165887	1.85694	1.65052		ANKRD2	0.0223607
ENSG00000259120	1.86797	2.75581		SMIM6	0.00175463
ENSG00000154764	1.88185	1.37105		WNT7A	0.0425551
ENSG00000172935	1.88795	2.24379		MRGPRF	0.00570445
ENSG00000185745	1.90706	3.82883		IFIT1	0.000148309
ENSG00000124507	1.92218	11.4302		PACSIN1	3.71328e-12
ENSG00000141965	1.92231	1.31561		FEM1A	0.0483495
ENSG00000168961	1.93285	7.18789		LGALS9	6.48805e-08
ENSG00000006555	1.9396	6.36094		TTC22	4.35575e-07
ENSG00000012779	2.02673	9.04499		ALOX5	9.01587e-10
ENSG00000160801	2.05203	1.5451		PTH1R	0.0285034
ENSG00000100867	2.05915	3.67524		DHRS2	0.000211234
ENSG00000129451	2.09235	8.81707		KLK10	1.52379e-09
ENSG00000108759	2.10373	4.42894		KRT32	3.7244e-05
ENSG00000183578	2.10604	2.79706		TNFAIP8L3	0.00159566
ENSG00000133106	2.11433	5.61671		EPSTI1	2.41706e-06
ENSG00000092929	2.11502	15.1535		UNC13D	7.02252e-16
ENSG00000197635	2.13622	7.3015		DPP4	4.99464e-08
ENSG00000105523	2.15777	4.82862		FAM83E	1.48381e-05
ENSG00000179023	2.20412	3.72353		KLHDC7A	0.000189003
ENSG00000111780	2.2085	1.8168			0.0152476
ENSG00000148357	2.23897	3.5954		HMCN2	0.000253866
ENSG00000188042	2.27186	15.1597		ARL4C	6.92234e-16
ENSG00000196196	2.2992	3.51458		HRCT1	0.000305787
ENSG00000170523	2.32859	1.74177		KRT83	0.0181229
ENSG00000196872	2.33915	4.33157		CRACDL	4.66049e-05
ENSG00000130303	2.38847	13.4982		BST2	3.17574e-14
ENSG00000178685	2.39626	12.1488		PARP10	7.09881e-13
ENSG00000149043	2.40996	5.85704		SYT8	1.38983e-06
ENSG00000153404	2.41582	3.82869		PLEKHG4B	0.000148358
ENSG00000186529	2.43568	12.5735		CYP4F3	2.66998e-13
ENSG00000176463	2.53027	21.5509		SLCO3A1	2.81228e-22
ENSG00000167754	2.55517	6.11679		KLK5	7.64201e-07
ENSG00000212901	2.58653	2.86853		KRTAP3-1	0.00135353
ENSG00000213648	2.61834	5.8244		SULT1A4	1.49829e-06
ENSG00000126709	2.66378	2.17967		IFI6	0.00661188
ENSG00000089127	2.71151	6.04539		OAS1	9.00763e-07
ENSG00000130592	2.76908	1.9229		LSP1	0.0119426
ENSG00000265190	2.86959	3.85876		ANXA8	0.000138435
ENSG00000171401	2.98048	7.35735		KRT13	4.39186e-08
ENSG00000186832	3.01514	6.81916		KRT16	1.5165e-07
ENSG00000163083	3.04661	8.42798		INHBB	3.73268e-09
ENSG00000188761	3.05334	4.62155		BCL2L15	2.39028e-05
ENSG00000163283	3.15461	4.50495		ALPP	3.12643e-05
ENSG00000111335	3.20067	4.35804		OAS2	4.38491e-05
ENSG00000249240	3.27043	1.46166			0.0345415
ENSG00000243566	3.38915	12.6041		UPK3B	2.48805e-13
ENSG00000110436	3.42704	1.58736		SLC1A2	0.0258606
ENSG00000138131	3.54882	3.76027		LOXL4	0.000173673
ENSG00000137745	3.6122	1.53836		MMP13	0.0289491
ENSG00000146966	3.72891	16.6004		DENND2A	2.50959e-17
ENSG00000204099	3.81869	1.36186		NEU4	0.0434653
ENSG00000198758	4.38921	2.38102		EPS8L3	0.00415887
ENSG00000135697	4.49478	1.37951		BCO1	0.0417337
ENSG00000167656	4.56797	10.0771		LY6D	8.37261e-11
ENSG00000167757	5.3417	15.2353		KLK11	5.81635e-16
ENSG00000132530	5.59746	3.49713		XAF1	0.000318323
ENSG00000183246	6.5858	2.76079		RIMBP3C	0.00173464
ENSG00000183336	6.99094	3.85876		BOLA2	0.000138435
ENSG00000273398	7.20502	3.38774			0.00040951
ENSG00000173349	9.50903	2.21531		SFT2D3	0.00609096

## Sheet: Differently expressed in 3D
ensembl_gene_id	log2FoldChange	-log(padj)		external_gene_name	padj		3D KO vs. Wt
ENSG00000184588	-10.579	39.7285		PDE4B	1.86832e-40		ensembl_gene_id	baseMean	log2FoldChange	lfcSE	stat	pvalue	padj	-log(padj)	contrast	ensembl_transcript_id	external_gene_name
ENSG00000006468	-10.4151	14.5973		ETV1	2.5274e-15		ENSG00000166851	3211.64	-0.44562	0.443817	-1.00406	0.315348	0.653488	0.184763	3D_kovs3D_wt	ENST00000567897	PLK1
ENSG00000169432	-8.66243	7.18849		SCN9A	6.47904e-08
ENSG00000264058	-7.46174	1.50313			0.031396
ENSG00000122691	-7.3235	6.28023		TWIST1	5.24532e-07
ENSG00000162576	-7.17636	2.91162		MXRA8	0.00122569
ENSG00000178662	-7.16609	3.93419		CSRNP3	0.000116363
ENSG00000146674	-7.04248	6.53636		IGFBP3	2.90829e-07
ENSG00000153790	-6.82128	4.8432		C7orf31	1.43484e-05
ENSG00000134533	-6.80388	6.71552		RERG	1.92522e-07
ENSG00000077274	-6.77544	12.5047		CAPN6	3.12822e-13
ENSG00000139908	-6.67602	2.28483		TSSK4	0.00519001
ENSG00000133424	-6.67199	4.19386		LARGE1	6.39946e-05
ENSG00000151090	-6.59471	4.32533		THRB	4.72789e-05
ENSG00000169744	-6.57472	3.84926		LDB2	0.000141496
ENSG00000273706	-6.46123	3.7877		LHX1	0.000163041
ENSG00000278139	-6.39055	1.55021		P3R3URF-PIK3R3	0.0281699
ENSG00000104723	-6.37724	3.54614		TUSC3	0.000284352
ENSG00000205744	-6.2667	1.35664		DENND1C	0.0439904
ENSG00000113448	-6.26297	3.6605		PDE4D	0.000218524
ENSG00000176049	-5.95855	1.68809		JAKMIP2	0.0205074
ENSG00000267561	-5.92358	3.02611			0.00094166
ENSG00000154165	-5.91462	4.73933		GPR15	1.8225e-05
ENSG00000167637	-5.76759	12.7417		ZNF283	1.81263e-13
ENSG00000138185	-5.76357	1.71362		ENTPD1	0.0193364
ENSG00000164651	-5.7213	1.75577		SP8	0.0175479
ENSG00000161664	-5.264	1.41706		ASB16	0.0382771
ENSG00000272602	-5.20971	2.31488		ZNF595	0.00484309
ENSG00000153246	-4.92655	2.16347		PLA2R1	0.00686321
ENSG00000109511	-4.78342	12.7417		ANXA10	1.81263e-13
ENSG00000163637	-4.66626	1.74422		PRICKLE2	0.0180209
ENSG00000139194	-4.59762	1.64317		RBP5	0.0227419
ENSG00000151572	-4.52433	1.42305		ANO4	0.0377529
ENSG00000169427	-4.37007	2.08382		KCNK9	0.00824484
ENSG00000121966	-4.15258	4.99853		CXCR4	1.00339e-05
ENSG00000121552	-4.06328	9.23465		CSTA	5.82574e-10
ENSG00000099998	-3.83741	2.80458		GGT5	0.00156827
ENSG00000162595	-3.81655	4.37659		DIRAS3	4.20157e-05
ENSG00000091879	-3.80377	1.91108		ANGPT2	0.0122721
ENSG00000019186	-3.79605	14.4411		CYP24A1	3.62173e-15
ENSG00000249715	-3.66445	3.6082		FER1L5	0.000246493
ENSG00000108375	-3.66221	17.3095		RNF43	4.90348e-18
ENSG00000186340	-3.6479	1.62272		THBS2	0.0238383
ENSG00000182568	-3.64523	10.2542		SATB1	5.56882e-11
ENSG00000105810	-3.62982	17.7063		CDK6	1.96648e-18
ENSG00000170396	-3.4931	2.15171		ZNF804A	0.00705167
ENSG00000172318	-3.49306	4.4784		B3GALT1	3.3235e-05
ENSG00000262655	-3.43135	2.48247		SPON1	0.00329251
ENSG00000169302	-3.36695	1.78674		STK32A	0.0163404
ENSG00000108244	-3.34527	20.5762		KRT23	2.65348e-21
ENSG00000080493	-3.2844	1.41706		SLC4A4	0.0382771
ENSG00000163762	-3.27402	6.5596		TM4SF18	2.75675e-07
ENSG00000137449	-3.25833	4.0954		CPEB2	8.02792e-05
ENSG00000259040	-3.18794	1.76616		BLOC1S5-TXNDC5	0.0171331
ENSG00000170231	-3.16576	12.6353		FABP6	2.31582e-13
ENSG00000157502	-3.10208	15.8304		PWWP3B	1.47784e-16
ENSG00000112541	-3.07615	2.25592		PDE10A	0.00554726
ENSG00000163359	-3.07091	1.80466		COL6A3	0.0156796
ENSG00000133083	-3.05914	3.06375		DCLK1	0.000863478
ENSG00000197872	-2.99615	5.04237		CYRIA	9.07045e-06
ENSG00000237452	-2.95962	19.8087		MEIOSIN	1.55333e-20
ENSG00000265590	-2.88936	1.81944		CFAP298-TCP10L	0.0151553
ENSG00000152583	-2.88612	2.45517		SPARCL1	0.00350615
ENSG00000124429	-2.81192	4.30367		POF1B	4.9697e-05
ENSG00000136999	-2.76555	12.8856		CCN3	1.30122e-13
ENSG00000149050	-2.75327	2.18659		ZNF214	0.00650738
ENSG00000197142	-2.73265	25.7676		ACSL5	1.70777e-26
ENSG00000105383	-2.65973	5.56473		CD33	2.72439e-06
ENSG00000148680	-2.63009	2.15913		HTR7	0.00693216
ENSG00000168702	-2.56472	7.79333		LRP1B	1.60942e-08
ENSG00000255819	-2.52906	5.42771		KLRC4-KLRK1	3.73503e-06
ENSG00000170011	-2.52008	2.76314		MYRIP	0.00172527
ENSG00000165617	-2.48608	5.22042		DACT1	6.01974e-06
ENSG00000069535	-2.47112	37.8248		MAOB	1.49699e-38
ENSG00000112769	-2.47095	10.5387		LAMA4	2.89279e-11
ENSG00000135074	-2.41011	10.2888		ADAM19	5.14226e-11
ENSG00000256618	-2.29418	3.53719		MTRNR2L1	0.000290278
ENSG00000134762	-2.29371	7.41574		DSC3	3.83934e-08
ENSG00000164776	-2.28678	1.63154		PHKG1	0.0233593
ENSG00000213809	-2.26938	8.67296		KLRK1	2.12344e-09
ENSG00000104059	-2.22352	1.46525		FAM189A1	0.0342568
ENSG00000178538	-2.19964	2.65579		CA8	0.0022091
ENSG00000225968	-2.1769	8.98838		ELFN1	1.02712e-09
ENSG00000140450	-2.17681	8.90781		ARRDC4	1.23648e-09
ENSG00000120162	-2.1392	4.8402		MOB3B	1.44478e-05
ENSG00000196502	-2.08289	10.6561		SULT1A1	2.20741e-11
ENSG00000170468	-2.06813	7.5532		RIOX1	2.79766e-08
ENSG00000116833	-2.05535	4.09212		NR5A2	8.08875e-05
ENSG00000026025	-2.05395	2.00159		VIM	0.0099635
ENSG00000126259	-2.03706	2.24733		KIRREL2	0.00565807
ENSG00000153162	-2.02862	2.5078		BMP6	0.003106
ENSG00000143772	-2.01992	14.3491		ITPKB	4.47562e-15
ENSG00000196542	-2.00072	4.3056		SPTSSB	4.94762e-05
ENSG00000185630	-1.96287	4.42679		PBX1	3.7429e-05
ENSG00000073792	-1.95856	12.5819		IGF2BP2	2.61902e-13
ENSG00000277443	-1.93613	23.4878		MARCKS	3.25267e-24
ENSG00000165376	-1.92996	1.85236		CLDN2	0.0140487
ENSG00000255641	-1.92099	3.86792			0.000135544
ENSG00000135318	-1.9141	5.44647		NT5E	3.57706e-06
ENSG00000103647	-1.89972	3.86942		CORO2B	0.000135077
ENSG00000175745	-1.87702	8.44865		NR2F1	3.55921e-09
ENSG00000108932	-1.87475	1.83378		SLC16A6	0.014663
ENSG00000103044	-1.87221	5.70832		HAS3	1.9574e-06
ENSG00000144821	-1.87051	4.94124		MYH15	1.14487e-05
ENSG00000059804	-1.85069	4.12186		SLC2A3	7.55327e-05
ENSG00000118515	-1.82506	2.54077		SGK1	0.00287892
ENSG00000137561	-1.81652	1.6569		TTPA	0.0220344
ENSG00000076770	-1.79419	3.16192		MBNL3	0.000688774
ENSG00000120337	-1.78963	1.4338		TNFSF18	0.0368296
ENSG00000242265	-1.78631	7.54192		PEG10	2.87134e-08
ENSG00000205809	-1.78254	4.92905		KLRC2	1.17747e-05
ENSG00000197140	-1.77975	1.62315		ADAM32	0.0238152
ENSG00000249992	-1.74878	4.93384		TMEM158	1.16456e-05
ENSG00000152270	-1.74713	5.98571		PDE3B	1.03346e-06
ENSG00000164932	-1.74705	2.40626		CTHRC1	0.00392411
ENSG00000106006	-1.74612	2.8115		HOXA6	0.00154348
ENSG00000015676	-1.71296	33.9981		NUDCD3	1.00432e-34
ENSG00000102287	-1.70878	1.60136		GABRE	0.0250405
ENSG00000175600	-1.68346	2.33279		SUGCT	0.00464735
ENSG00000158164	-1.67059	3.97432		TMSB15A	0.000106092
ENSG00000203943	-1.66737	7.84781		SAMD13	1.41967e-08
ENSG00000146648	-1.65393	4.8465		EGFR	1.42398e-05
ENSG00000111879	-1.65155	1.86239		FAM184A	0.013728
ENSG00000129990	-1.64475	1.60695		SYT5	0.0247198
ENSG00000187678	-1.63845	2.8453		SPRY4	0.00142791
ENSG00000141639	-1.62973	1.77328		MAPK4	0.0168545
ENSG00000122644	-1.61902	12.8859		ARL4A	1.30042e-13
ENSG00000067798	-1.59367	2.99742		NAV3	0.00100597
ENSG00000122547	-1.58079	4.64753		EEPD1	2.2515e-05
ENSG00000109321	-1.57593	3.06209		AREG	0.000866779
ENSG00000240583	-1.57464	1.90265		AQP1	0.0125127
ENSG00000235750	-1.56794	2.46249		KIAA0040	0.00344758
ENSG00000164535	-1.55222	4.16912		DAGLB	6.7746e-05
ENSG00000136235	-1.54325	1.84956		GPNMB	0.0141396
ENSG00000105926	-1.54112	11.5637		PALS2	2.7309e-12
ENSG00000075618	-1.53251	29.4939		FSCN1	3.20693e-30
ENSG00000182732	-1.52085	2.08584		RGS6	0.00820652
ENSG00000076641	-1.518	1.53899		PAG1	0.0289071
ENSG00000133789	-1.51644	8.48713		SWAP70	3.25739e-09
ENSG00000100473	-1.5077	2.74142		COCH	0.00181378
ENSG00000115825	-1.50448	3.82721		PRKD3	0.000148863
ENSG00000119042	-1.47711	8.67296		SATB2	2.12344e-09
ENSG00000002745	-1.47434	5.5669		WNT16	2.71084e-06
ENSG00000158813	-1.4691	3.77905		EDA	0.000166323
ENSG00000164362	-1.45842	1.99378		TERT	0.0101442
ENSG00000085276	-1.45732	3.21784		MECOM	0.000605568
ENSG00000170500	-1.45353	3.66289		LONRF2	0.000217324
ENSG00000253846	-1.44887	2.54348		PCDHGA10	0.00286101
ENSG00000062582	-1.43387	4.12186		MRPS24	7.55327e-05
ENSG00000198157	-1.43278	2.09083		HMGN5	0.00811279
ENSG00000163082	-1.42633	1.63335		SGPP2	0.0232619
ENSG00000204923	-1.41622	1.49644		FBXO48	0.031883
ENSG00000065328	-1.41014	2.78474		MCM10	0.00164158
ENSG00000187098	-1.38618	1.43172		MITF	0.0370064
ENSG00000168916	-1.38363	2.03377		ZNF608	0.00925185
ENSG00000162415	-1.3705	2.74776		ZSWIM5	0.0017875
ENSG00000136261	-1.36669	14.0671		BZW2	8.56886e-15
ENSG00000103888	-1.3658	3.15838		CEMIP	0.000694413
ENSG00000143333	-1.36345	4.78913		RGS16	1.62506e-05
ENSG00000164880	-1.36321	6.13242		INTS1	7.37195e-07
ENSG00000188760	-1.36049	2.03562		TMEM198	0.00921248
ENSG00000239789	-1.35975	6.26622		MRPS17	5.41725e-07
ENSG00000106125	-1.35909	3.57574		MINDY4	0.000265623
ENSG00000080819	-1.35715	6.89876		CPOX	1.26253e-07
ENSG00000124882	-1.35199	2.1313		EREG	0.00739102
ENSG00000105928	-1.34951	2.45653		GSDME	0.00349516
ENSG00000155034	-1.33384	3.0701		FBXL18	0.000850948
ENSG00000002746	-1.3206	2.56621		HECW1	0.00271514
ENSG00000106415	-1.32039	2.48245		GLCCI1	0.00329272
ENSG00000006715	-1.31945	3.7779		VPS41	0.000166765
ENSG00000136193	-1.31598	7.66793		SCRN1	2.14816e-08
ENSG00000166510	-1.31122	5.17631		CCDC68	6.66328e-06
ENSG00000106591	-1.30434	9.75362		MRPL32	1.76352e-10
ENSG00000136270	-1.30313	12.6669		TBRG4	2.15344e-13
ENSG00000168306	-1.30105	2.93194		ACOX2	0.00116966
ENSG00000228253	-1.2882	8.17179		MT-ATP8	6.73297e-09
ENSG00000125037	-1.28716	7.32587		EMC3	4.72205e-08
ENSG00000167772	-1.28455	1.32148		ANGPTL4	0.0477002
ENSG00000105778	-1.28119	3.3729		AVL9	0.000423744
ENSG00000168785	-1.28115	5.61376		TSPAN5	2.43357e-06
ENSG00000164654	-1.28079	8.78585		MIOS	1.6374e-09
ENSG00000169047	-1.27924	4.66377		IRS1	2.16887e-05
ENSG00000146733	-1.27753	12.1895		PSPH	6.46448e-13
ENSG00000164647	-1.27617	7.65754		STEAP1	2.20019e-08
ENSG00000130477	-1.26913	3.31543		UNC13A	0.000483697
ENSG00000106355	-1.26825	3.30441		LSM5	0.000496119
ENSG00000177707	-1.26588	3.58081		NECTIN3	0.000262537
ENSG00000136231	-1.26442	4.47159		IGF2BP3	3.37609e-05
ENSG00000006451	-1.26429	8.47842		RALA	3.3234e-09
ENSG00000129103	-1.26319	19.6835		SUMF2	2.0724e-20
ENSG00000164818	-1.26251	8.22293		DNAAF5	5.98505e-09
ENSG00000106263	-1.25977	8.60965		EIF3B	2.45668e-09
ENSG00000146731	-1.25385	6.90764		CCT6A	1.23696e-07
ENSG00000135111	-1.25327	3.30552		TBX3	0.000494858
ENSG00000011275	-1.25276	10.5873		RNF216	2.58632e-11
ENSG00000219545	-1.24825	6.69581		UMAD1	2.0146e-07
ENSG00000118276	-1.24455	3.68383		B4GALT6	0.000207097
ENSG00000146574	-1.24046	2.58438		CCZ1B	0.00260387
ENSG00000146576	-1.23885	10.9921		C7orf26	1.01846e-11
ENSG00000008256	-1.23708	4.72098		CYTH3	1.90116e-05
ENSG00000164855	-1.2361	5.73894		TMEM184A	1.82415e-06
ENSG00000256646	-1.23304	6.67208			2.12775e-07
ENSG00000171843	-1.23249	2.34519		MLLT3	0.00451659
ENSG00000173852	-1.23174	4.02684		DPY19L1	9.40078e-05
ENSG00000138814	-1.23046	7.19305		PPP3CA	6.41141e-08
ENSG00000240230	-1.22949	3.21784		COX19	0.000605568
ENSG00000136273	-1.22772	6.15453		HUS1	7.00602e-07
ENSG00000136271	-1.22629	6.90717		DDX56	1.2383e-07
ENSG00000143919	-1.22445	4.42927		CAMKMT	3.72161e-05
ENSG00000164916	-1.22197	13.1229		FOXK1	7.53559e-14
ENSG00000112245	-1.21818	4.3056		PTP4A1	4.94762e-05
ENSG00000106524	-1.21481	12.7739		ANKMY2	1.68299e-13
ENSG00000132434	-1.21468	3.13035		LANCL2	0.000740711
ENSG00000172115	-1.21217	6.83745		CYCS	1.45395e-07
ENSG00000122687	-1.19238	5.791		MRM2	1.61807e-06
ENSG00000146587	-1.18597	4.01512		RBAK	9.65777e-05
ENSG00000050344	-1.18482	6.43849		NFE2L3	3.64339e-07
ENSG00000148737	-1.17626	3.43811		TCF7L2	0.000364658
ENSG00000147231	-1.17599	1.56084		RADX	0.027489
ENSG00000142621	-1.16974	2.09083		FHAD1	0.00811279
ENSG00000095319	-1.16159	2.50116		NUP188	0.00315381
ENSG00000111961	-1.1607	2.56424		SASH1	0.00272744
ENSG00000146530	-1.15094	4.75984		VWDE	1.73845e-05
ENSG00000137941	-1.14803	3.94541		TTLL7	0.000113394
ENSG00000105866	-1.14757	4.12149		SP4	7.55986e-05
ENSG00000106153	-1.14508	4.67352		CHCHD2	2.12069e-05
ENSG00000106078	-1.14138	3.54614		COBL	0.000284352
ENSG00000157778	-1.13953	2.8468		PSMG3	0.001423
ENSG00000183305	-1.13759	1.77926		MAGEA2B	0.0166241
ENSG00000177494	-1.13727	1.98135		ZBED2	0.0104388
ENSG00000090924	-1.13269	4.89197		PLEKHG2	1.28241e-05
ENSG00000182459	-1.13198	1.50963		TEX19	0.0309291
ENSG00000105953	-1.12889	6.21331		OGDH	6.11907e-07
ENSG00000189221	-1.12423	4.60596		MAOA	2.47763e-05
ENSG00000136243	-1.12319	5.05026		NUP42	8.90728e-06
ENSG00000177706	-1.1156	6.91267		FAM20C	1.22272e-07
ENSG00000105968	-1.11369	5.11123		H2AZ2	7.74048e-06
ENSG00000106546	-1.10886	1.52932		AHR	0.0295582
ENSG00000146729	-1.10841	7.1301		NIPSNAP2	7.41139e-08
ENSG00000136247	-1.10171	4.97985		ZDHHC4	1.04749e-05
ENSG00000080839	-1.09588	1.38259		RBL1	0.0414388
ENSG00000107625	-1.08908	8.95551		DDX50	1.10788e-09
ENSG00000101188	-1.08881	1.32493		NTSR1	0.0473229
ENSG00000139318	-1.0883	3.15701		DUSP6	0.000696607
ENSG00000171365	-1.08812	1.81444		CLCN5	0.0153305
ENSG00000142178	-1.0875	2.91483		SIK1	0.00121666
ENSG00000196262	-1.08533	4.02618		PPIA	9.41509e-05
ENSG00000136997	-1.08484	1.83763		MYC	0.0145336
ENSG00000132436	-1.08104	3.84926		FIGNL1	0.000141496
ENSG00000205903	-1.08034	4.20583		ZNF316	6.22542e-05
ENSG00000173530	-1.07892	5.85432		TNFRSF10D	1.39855e-06
ENSG00000006625	-1.07309	3.58081		GGCT	0.000262537
ENSG00000133135	-1.06737	5.1308		RNF128	7.39949e-06
ENSG00000106636	-1.06189	8.35936		YKT6	4.37157e-09
ENSG00000135549	-1.05589	1.60695		PKIB	0.0247198
ENSG00000168303	-1.05323	4.37416		MPLKIP	4.22512e-05
ENSG00000142875	-1.05305	4.18477		PRKACB	6.5347e-05
ENSG00000106628	-1.05265	4.30551		POLD2	4.94865e-05
ENSG00000134313	-1.05217	1.84052		KIDINS220	0.014437
ENSG00000122545	-1.05178	5.94499		SEPTIN7	1.13503e-06
ENSG00000164292	-1.04884	2.45329		RHOBTB3	0.00352132
ENSG00000026036	-1.04706	2.00439		RTEL1-TNFRSF6B	0.00989947
ENSG00000119787	-1.04583	4.78913		ATL2	1.62506e-05
ENSG00000171951	-1.04479	2.4006		SCG2	0.00397553
ENSG00000171877	-1.04223	3.68414		FRMD5	0.000206949
ENSG00000106080	-1.04078	3.76866		FKBP14	0.000170348
ENSG00000122643	-1.03827	7.45944		NT5C3A	3.47187e-08
ENSG00000134330	-1.03805	2.41381		IAH1	0.00385644
ENSG00000119927	-1.03504	2.55633		GPAM	0.0027776
ENSG00000052749	-1.03277	3.08473		RRP12	0.000822757
ENSG00000164828	-1.02987	4.80288		SUN1	1.57441e-05
ENSG00000163297	-1.02874	1.56654		ANTXR2	0.0271309
ENSG00000169193	-1.02661	1.60632		CCDC126	0.0247558
ENSG00000106608	-1.02638	3.84926		URGCP	0.000141496
ENSG00000010270	-1.0249	6.82345		STARD3NL	1.50159e-07
ENSG00000105849	-1.0245	4.45803		POLR1F	3.4831e-05
ENSG00000154822	-1.02447	1.9827		PLCL2	0.0104065
ENSG00000104219	-1.02223	1.67925		ZDHHC2	0.0209292
ENSG00000146676	-1.0203	2.34772		PURB	0.00449035
ENSG00000005073	-1.01704	2.04388		HOXA11	0.00903908
ENSG00000122512	-1.01611	3.26284		PMS2	0.000545955
ENSG00000134769	-1.01412	2.09027		DTNA	0.00812333
ENSG00000115750	-1.0135	5.08741		TAF1B	8.17693e-06
ENSG00000156928	-1.01029	2.70987		MALSU1	0.00195043
ENSG00000226887	-1.00995	2.21765		ERVMER34-1	0.0060583
ENSG00000171617	-1.00886	1.50343		ENC1	0.0313741
ENSG00000106346	-1.00848	3.32551		USP42	0.000472594
ENSG00000106009	-1.00622	5.57698		BRAT1	2.6486e-06
ENSG00000198517	-0.996759	3.03484		MAFK	0.00092292
ENSG00000170852	-0.995416	7.22861		KBTBD2	5.9073e-08
ENSG00000106105	-0.995348	3.44415		GARS1	0.000359625
ENSG00000133739	-0.990761	2.54589		LRRCC1	0.00284517
ENSG00000134686	-0.987528	8.23419		PHC2	5.83184e-09
ENSG00000111424	-0.986853	2.63384		VDR	0.00232358
ENSG00000198938	-0.984309	12.6353		MT-CO3	2.31582e-13
ENSG00000178397	-0.981903	4.60959		FAM220A	2.45703e-05
ENSG00000148175	-0.978016	3.19244		STOM	0.000642042
ENSG00000122557	-0.976213	2.89531		HERPUD2	0.0012726
ENSG00000117394	-0.973449	2.91681		SLC2A1	0.00121114
ENSG00000155666	-0.971869	1.32481		KDM8	0.0473357
ENSG00000153234	-0.967985	2.00834		NR4A2	0.00980973
ENSG00000136213	-0.967861	5.37653		CHST12	4.20215e-06
ENSG00000197329	-0.961478	1.30323		PELI1	0.0497477
ENSG00000175198	-0.959157	5.68317		PCCA	2.0741e-06
ENSG00000147862	-0.957514	2.69188		NFIB	0.0020329
ENSG00000146535	-0.957481	7.02184		GNA12	9.50948e-08
ENSG00000198888	-0.953626	5.08741		MT-ND1	8.17693e-06
ENSG00000164631	-0.952321	2.40938		ZNF12	0.00389604
ENSG00000164610	-0.950436	1.86883		RP9	0.013526
ENSG00000158604	-0.945473	4.76232		TMED4	1.72853e-05
ENSG00000179981	-0.943785	3.58873		TSHZ1	0.000257793
ENSG00000212907	-0.943657	1.53901		MT-ND4L	0.0289059
ENSG00000175315	-0.943128	2.23689		CST6	0.0057958
ENSG00000086300	-0.941135	4.80288		SNX10	1.57441e-05
ENSG00000104419	-0.939734	1.40382		NDRG1	0.0394617
ENSG00000175592	-0.935249	2.35332		FOSL1	0.00443283
ENSG00000122565	-0.935044	3.74405		CBX3	0.00018028
ENSG00000002822	-0.932794	3.17475		MAD1L1	0.000668734
ENSG00000154217	-0.92732	2.89531		PITPNC1	0.0012726
ENSG00000106603	-0.925631	4.19403		COA1	6.39688e-05
ENSG00000164542	-0.919047	2.10271		KIAA0895	0.00789385
ENSG00000083454	-0.918023	2.4741		P2RX5	0.00335662
ENSG00000122591	-0.917306	1.62359		FAM126A	0.0237911
ENSG00000241127	-0.916671	2.04842		YAE1	0.0089449
ENSG00000122674	-0.915206	2.68938		CCZ1	0.00204465
ENSG00000023041	-0.914833	9.53398		ZDHHC6	2.92427e-10
ENSG00000113739	-0.913641	2.248		STC2	0.00564942
ENSG00000136279	-0.906894	2.29185		DBNL	0.00510677
ENSG00000196683	-0.906694	1.59767		TOMM7	0.0252538
ENSG00000116198	-0.905401	2.5244		CEP104	0.00298952
ENSG00000182095	-0.903434	2.70957		TNRC18	0.00195179
ENSG00000164649	-0.90304	5.29551		CDCA7L	5.06396e-06
ENSG00000122574	-0.901713	2.75366		WIPF3	0.00176334
ENSG00000106086	-0.899801	4.82394		PLEKHA8	1.49991e-05
ENSG00000157954	-0.899688	9.21413		WIPI2	6.1076e-10
ENSG00000103257	-0.897488	2.15854		SLC7A5	0.00694157
ENSG00000079156	-0.892904	2.38255		OSBPL6	0.00414428
ENSG00000141298	-0.89241	4.3056		SSH2	4.94762e-05
ENSG00000198363	-0.891222	3.5429		ASPH	0.000286484
ENSG00000064703	-0.887522	1.78849		DDX20	0.0162747
ENSG00000071189	-0.884649	2.13249		SNX13	0.00737067
ENSG00000185238	-0.884473	1.88093		PRMT3	0.0131542
ENSG00000132432	-0.879037	1.75351		SEC61G	0.0176398
ENSG00000138386	-0.878786	1.87419		NAB1	0.0133602
ENSG00000122515	-0.877479	1.78476		ZMIZ2	0.0164151
ENSG00000117322	-0.877365	1.38259		CR2	0.0414388
ENSG00000198899	-0.867265	5.39294		MT-ATP6	4.04633e-06
ENSG00000147180	-0.867204	1.3352		ZNF711	0.0462163
ENSG00000198727	-0.865462	3.41692		MT-CYB	0.000382895
ENSG00000164543	-0.857975	3.36		STK17A	0.000436519
ENSG00000171723	-0.85348	2.53097		GPHN	0.00294462
ENSG00000086232	-0.853252	2.72172		EIF2AK1	0.00189793
ENSG00000163032	-0.850666	2.108		VSNL1	0.00779827
ENSG00000170471	-0.849778	1.3571		RALGAPB	0.0439438
ENSG00000174749	-0.844382	2.29372		FAM241A	0.00508485
ENSG00000122550	-0.842544	3.99063		KLHL7	0.00010218
ENSG00000164949	-0.831545	3.65094		GEM	0.000223389
ENSG00000166886	-0.827488	2.51503		NAB2	0.00305472
ENSG00000178921	-0.827338	1.86883		PFAS	0.013526
ENSG00000242802	-0.825076	2.7439		AP5Z1	0.00180345
ENSG00000008513	-0.823827	2.57971		ST3GAL1	0.00263202
ENSG00000180233	-0.821362	2.25422		ZNRF2	0.00556908
ENSG00000136240	-0.815699	3.01337		KDELR2	0.000969677
ENSG00000198712	-0.809618	5.12754		MT-CO2	7.45528e-06
ENSG00000158470	-0.806624	5.65713		B4GALT5	2.20225e-06
ENSG00000105613	-0.806185	1.8674		MAST1	0.0135707
ENSG00000178163	-0.799784	1.55162		ZNF518B	0.0280789
ENSG00000043355	-0.798479	2.07236		ZIC2	0.00846525
ENSG00000135473	-0.797161	1.89614		PAN2	0.0127017
ENSG00000122566	-0.796181	1.42119		HNRNPA2B1	0.0379152
ENSG00000148841	-0.790451	2.82391		ITPRIP	0.0015
ENSG00000106460	-0.787643	2.00791		TMEM106B	0.0098196
ENSG00000104885	-0.787082	1.55615		DOT1L	0.0277877
ENSG00000180537	-0.78503	1.55615		RNF182	0.0277877
ENSG00000106052	-0.784049	4.2649		TAX1BP1	5.43371e-05
ENSG00000151532	-0.782447	2.79214		VTI1A	0.00161382
ENSG00000065883	-0.776588	2.37165		CDK13	0.00424965
ENSG00000198042	-0.773819	2.07633		MAK16	0.0083882
ENSG00000145358	-0.769667	1.71645		DDIT4L	0.0192109
ENSG00000150990	-0.769123	1.63335		DHX37	0.0232619
ENSG00000184178	-0.765881	2.25834		SCFD2	0.00551649
ENSG00000155189	-0.757558	4.03976		AGPAT5	9.12515e-05
ENSG00000106266	-0.756796	1.87884		SNX8	0.0132178
ENSG00000106031	-0.75252	1.66543		HOXA13	0.0216055
ENSG00000108064	-0.749485	3.71925		TFAM	0.000190875
ENSG00000165819	-0.74869	2.78582		METTL3	0.00163749
ENSG00000120519	-0.747815	1.79783		SLC10A7	0.0159282
ENSG00000175711	-0.745745	1.43527		B3GNTL1	0.0367057
ENSG00000204147	-0.744291	2.66636		ASAH2B	0.00215595
ENSG00000106305	-0.742496	1.56809		AIMP2	0.0270339
ENSG00000112144	-0.741909	1.88093		CILK1	0.0131542
ENSG00000144136	-0.736695	2.36917		SLC20A1	0.00427398
ENSG00000187097	-0.735792	1.54977		ENTPD5	0.028199
ENSG00000136295	-0.73267	3.69034		TTYH3	0.000204013
ENSG00000121743	-0.732109	1.85477		GJA3	0.013971
ENSG00000078967	-0.731157	2.52396		UBE2D4	0.00299251
ENSG00000162129	-0.7304	1.49054		CLPB	0.0323195
ENSG00000154122	-0.729899	1.55827		ANKH	0.0276524
ENSG00000198763	-0.729821	2.84163		MT-ND2	0.00144001
ENSG00000138095	-0.728366	4.03216		LRPPRC	9.28629e-05
ENSG00000136280	-0.727326	1.58065		CCM2	0.0262635
ENSG00000122678	-0.726699	3.59293		POLM	0.000255314
ENSG00000169851	-0.726409	1.6368		PCDH7	0.023078
ENSG00000142784	-0.72527	1.54137		WDTC1	0.0287493
ENSG00000131650	-0.724413	1.35906		KREMEN2	0.043746
ENSG00000173221	-0.723264	1.30667		GLRX	0.0493546
ENSG00000095209	-0.721641	5.17058		TMEM38B	6.75179e-06
ENSG00000101311	-0.720649	1.37986		FERMT1	0.0417006
ENSG00000136875	-0.71935	4.0378		PRPF4	9.16643e-05
ENSG00000106012	-0.719179	2.18182		IQCE	0.00657931
ENSG00000005020	-0.716945	1.44844		SKAP2	0.0356088
ENSG00000099219	-0.705558	1.52932		ERMP1	0.0295582
ENSG00000140718	-0.705281	1.88156		FTO	0.0131352
ENSG00000133142	-0.705056	2.04967		TCEAL4	0.00891932
ENSG00000198804	-0.704333	3.87138		MT-CO1	0.000134468
ENSG00000075624	-0.704155	1.62447		ACTB	0.0237429
ENSG00000164877	-0.701722	2.68444		MICALL2	0.00206805
ENSG00000109320	-0.70099	2.2163		NFKB1	0.00607709
ENSG00000078399	-0.698243	2.7807		HOXA9	0.00165691
ENSG00000120733	-0.695915	3.84259		KDM3B	0.000143685
ENSG00000178537	-0.695405	1.56654		SLC25A20	0.0271309
ENSG00000136238	-0.693588	1.88692		RAC1	0.012974
ENSG00000174206	-0.692887	2.65579		KICS2	0.0022091
ENSG00000106049	-0.692305	2.69188		HIBADH	0.0020329
ENSG00000204856	-0.691321	1.98705		FAM216A	0.0103026
ENSG00000173848	-0.690812	2.77549		NET1	0.00167693
ENSG00000185551	-0.68604	1.51726		NR2F2	0.0303908
ENSG00000087903	-0.685887	1.94108		RFX2	0.011453
ENSG00000198121	-0.683231	1.89429		LPAR1	0.012756
ENSG00000136560	-0.68042	4.33185		TANK	4.65744e-05
ENSG00000065613	-0.679821	1.32148		SLK	0.0477002
ENSG00000142453	-0.679456	5.81233		CARM1	1.54053e-06
ENSG00000133131	-0.676399	2.19453		MORC4	0.00638948
ENSG00000130810	-0.674941	2.33593		PPAN	0.00461392
ENSG00000126461	-0.673784	3.85123		SCAF1	0.000140854
ENSG00000164163	-0.671344	1.48409		ABCE1	0.0328029
ENSG00000147679	-0.669322	2.67613		UTP23	0.00210801
ENSG00000149948	-0.668546	1.34247		HMGA2	0.0454493
ENSG00000132535	-0.66547	1.41863		DLG4	0.0381394
ENSG00000145860	-0.664366	2.18004		RNF145	0.00660639
ENSG00000117877	-0.660076	2.37165		POLR1G	0.00424965
ENSG00000204576	-0.659779	1.56654		PRR3	0.0271309
ENSG00000109861	-0.65977	2.27309		CTSC	0.0053322
ENSG00000122642	-0.659529	1.62961		FKBP9	0.0234635
ENSG00000127990	-0.656148	1.84412		SGCE	0.0143178
ENSG00000183718	-0.653807	1.52932		TRIM52	0.0295582
ENSG00000185104	-0.650311	1.8089		FAF1	0.0155273
ENSG00000137309	-0.646975	3.11899		HMGA1	0.000760346
ENSG00000155099	-0.646136	1.32435		PIP4P2	0.0473855
ENSG00000154978	-0.644178	1.38164		VOPP1	0.0415303
ENSG00000174672	-0.643109	3.27114		BRSK2	0.000535623
ENSG00000113657	-0.634326	1.30775		DPYSL3	0.0492328
ENSG00000196497	-0.627747	2.44514		IPO4	0.00358807
ENSG00000188493	-0.627445	1.67584		C19orf54	0.0210942
ENSG00000110090	-0.626271	1.40455		CPT1A	0.0393958
ENSG00000107960	-0.622768	2.79658		STN1	0.00159743
ENSG00000198886	-0.618596	2.87492		MT-ND4	0.00133378
ENSG00000104689	-0.617635	1.72105		TNFRSF10A	0.0190087
ENSG00000171295	-0.61145	1.30146		ZNF440	0.049951
ENSG00000109184	-0.60622	1.56668		DCUN1D4	0.0271218
ENSG00000129680	-0.602585	2.18748		MAP7D3	0.00649418
ENSG00000125844	-0.602346	1.98606		RRBP1	0.0103262
ENSG00000122085	-0.600565	3.45961		MTERF4	0.000347045
ENSG00000198720	-0.598187	2.15286		ANKRD13B	0.00703306
ENSG00000116120	-0.593679	1.39761		FARSB	0.0400308
ENSG00000007923	-0.591974	3.17052		DNAJC11	0.000675282
ENSG00000006744	-0.591483	2.37165		ELAC2	0.00424965
ENSG00000137710	-0.588498	4.00914		RDX	9.79166e-05
ENSG00000198900	-0.587588	2.75431		TOP1	0.00176073
ENSG00000178105	-0.586147	1.62338		DDX10	0.0238022
ENSG00000147592	-0.585726	1.30816		LACTB2	0.0491863
ENSG00000141985	-0.584649	2.58037		SH3GL1	0.00262806
ENSG00000131043	-0.579473	3.90542		AAR2	0.000124332
ENSG00000180185	-0.577486	1.40966		FAHD1	0.0389354
ENSG00000112578	-0.576729	2.20752		BYSL	0.00620119
ENSG00000132623	-0.576704	1.74886		ANKEF1	0.0178294
ENSG00000087088	-0.576078	1.47652		BAX	0.0333797
ENSG00000145414	-0.575303	1.88476		NAF1	0.013039
ENSG00000171004	-0.57374	1.80724		HS6ST2	0.0155869
ENSG00000186918	-0.569819	1.62272		ZNF395	0.0238383
ENSG00000138434	-0.568098	1.38018		ITPRID2	0.0416701
ENSG00000136319	-0.566632	1.69827		TTC5	0.0200321
ENSG00000147121	-0.565453	1.87219		KRBOX4	0.0134219
ENSG00000117597	-0.565448	2.18659		UTP25	0.00650738
ENSG00000101224	-0.564731	2.1482		CDC25B	0.00710889
ENSG00000164548	-0.563566	1.9293		TRA2A	0.011768
ENSG00000137054	-0.562412	1.84397		POLR1E	0.0143229
ENSG00000101361	-0.56213	1.55759		NOP56	0.0276953
ENSG00000134758	-0.561455	1.56705		RNF138	0.027099
ENSG00000156384	-0.560341	1.54977		SFR1	0.028199
ENSG00000184517	-0.557321	1.31071		ZFP1	0.0488973
ENSG00000115053	-0.554183	1.87884		NCL	0.0132178
ENSG00000055147	-0.552541	1.72701		FAM114A2	0.0187493
ENSG00000152990	-0.552489	2.48321		ADGRA3	0.00328693
ENSG00000110104	-0.551366	2.33279		CCDC86	0.00464735
ENSG00000132382	-0.551078	3.14625		MYBBP1A	0.000714081
ENSG00000164638	-0.550332	1.57344		SLC29A4	0.0267031
ENSG00000141447	-0.55017	1.39985		OSBPL1A	0.0398245
ENSG00000107959	-0.549963	3.52257		PITRM1	0.000300213
ENSG00000175110	-0.547237	1.36184		MRPS22	0.0434668
ENSG00000141076	-0.545225	1.91805		UTP4	0.0120767
ENSG00000072071	-0.544649	1.42181		ADGRL1	0.0378607
ENSG00000117133	-0.542408	2.09083		RPF1	0.00811279
ENSG00000182199	-0.539833	2.91483		SHMT2	0.00121666
ENSG00000156697	-0.537749	1.97635		UTP14A	0.0105597
ENSG00000087269	-0.536066	1.71645		NOP14	0.0192109
ENSG00000065978	-0.535756	1.38323		YBX1	0.041378
ENSG00000084444	-0.535733	1.67704		FAM234B	0.0210359
ENSG00000271601	-0.53141	2.46211		LIX1L	0.00345057
ENSG00000101158	-0.527193	2.71656		NELFCD	0.00192062
ENSG00000177302	-0.525084	2.20771		TOP3A	0.0061986
ENSG00000115307	-0.521634	1.63707		AUP1	0.0230639
ENSG00000247077	-0.512927	1.6741		PGAM5	0.0211786
ENSG00000124784	-0.508238	2.04842		RIOK1	0.0089449
ENSG00000102738	-0.506263	1.57408		MRPS31	0.0266639
ENSG00000130821	-0.504402	2.32767		SLC6A8	0.00470253
ENSG00000074800	-0.501201	1.35664		ENO1	0.0439904
ENSG00000115419	-0.490863	1.72497		GLS	0.0188378
ENSG00000168872	-0.490122	1.90745		DDX19A	0.012375
ENSG00000132359	-0.487577	1.37304		RAP1GAP2	0.04236
ENSG00000143575	-0.480475	1.54523		HAX1	0.0284948
ENSG00000085760	-0.479705	1.35141		MTIF2	0.0445234
ENSG00000167447	-0.477982	1.66371		SMG8	0.0216913
ENSG00000142864	-0.474458	1.63018		SERBP1	0.0234326
ENSG00000153395	-0.467296	2.45173		LPCAT1	0.00353405
ENSG00000103932	-0.464513	1.91805		RPAP1	0.0120767
ENSG00000085415	-0.463192	1.47449		SEH1L	0.033536
ENSG00000119537	-0.462289	1.87676		KDSR	0.0132813
ENSG00000104611	-0.462061	1.32672		SH2D4A	0.047128
ENSG00000094914	-0.461158	1.34247		AAAS	0.0454493
ENSG00000138785	-0.459293	1.67274		INTS12	0.0212454
ENSG00000137411	-0.458175	1.45986		VARS2	0.0346848
ENSG00000105355	-0.457095	2.18485		PLIN3	0.00653359
ENSG00000214160	-0.45164	1.63018		ALG3	0.0234326
ENSG00000116809	-0.450666	1.45568		ZBTB17	0.03502
ENSG00000121067	-0.449392	1.54977		SPOP	0.028199
ENSG00000143486	-0.449316	1.71384		EIF2D	0.019327
ENSG00000100109	-0.448956	1.54522		TFIP11	0.0284958
ENSG00000132768	-0.446825	1.9293		DPH2	0.011768
ENSG00000171490	-0.445501	1.34805		RSL1D1	0.0448697
ENSG00000148187	-0.440698	1.97635		MRRF	0.0105597
ENSG00000107719	-0.440667	2.69466		PALD1	0.00201995
ENSG00000147140	-0.4386	1.7204		NONO	0.019037
ENSG00000117751	-0.437134	1.63092		PPP1R8	0.0233926
ENSG00000183955	-0.436631	1.74765		KMT5A	0.0178792
ENSG00000086189	-0.436484	2.01339		DIMT1	0.00969645
ENSG00000175137	-0.436118	1.6569		SH3BP5L	0.0220344
ENSG00000103168	-0.433273	2.64135		TAF1C	0.00228375
ENSG00000198952	-0.43254	1.31786		SMG5	0.0480996
ENSG00000103148	-0.430392	1.60701		NPRL3	0.0247164
ENSG00000166260	-0.428572	2.75972		COX11	0.00173893
ENSG00000140263	-0.426884	1.56016		SORD	0.0275324
ENSG00000133895	-0.424909	1.48409		MEN1	0.0328029
ENSG00000107581	-0.41739	1.9811		EIF3A	0.0104448
ENSG00000134815	-0.405954	1.5433		DHX34	0.0286219
ENSG00000119616	-0.401416	1.34247		FCF1	0.0454493
ENSG00000186522	-0.396802	1.48555		SEPTIN10	0.0326924
ENSG00000105700	-0.394124	1.32148		KXD1	0.0477002
ENSG00000127527	-0.365476	1.32617		EPS15L1	0.0471882
ENSG00000165688	-0.363172	1.45373		PMPCA	0.0351775
ENSG00000197111	-0.354163	1.52411		PCBP2	0.029915
ENSG00000146223	-0.323885	1.34282		RPL7L1	0.0454125
ENSG00000115091	-0.312231	1.44751		ACTR3	0.0356849
ENSG00000066777	0.363873	1.42191		ARFGEF1	0.0378524
ENSG00000122958	0.380123	1.74422		VPS26A	0.0180209
ENSG00000163162	0.38794	1.8567		RNF149	0.013909
ENSG00000141736	0.404806	1.72067		ERBB2	0.0190251
ENSG00000165527	0.404824	2.55031		ARF6	0.00281634
ENSG00000062038	0.409622	2.56638		CDH3	0.00271404
ENSG00000186350	0.413896	2.30277		RXRA	0.00497999
ENSG00000173786	0.42311	1.67551		CNP	0.0211102
ENSG00000160917	0.43023	1.46232		CPSF4	0.034489
ENSG00000105287	0.433379	1.47616		PRKD2	0.0334071
ENSG00000171928	0.434435	1.65751		TVP23B	0.0220036
ENSG00000075790	0.435406	1.43761		BCAP29	0.0365079
ENSG00000105993	0.440873	1.47616		DNAJB6	0.0334071
ENSG00000048140	0.445165	1.51833		TSPAN17	0.0303158
ENSG00000196652	0.445242	1.36798		ZKSCAN5	0.0428571
ENSG00000011295	0.447904	1.59899		TTC19	0.0251774
ENSG00000100196	0.448676	2.58554		KDELR3	0.00259695
ENSG00000170632	0.451552	1.39809		ARMC10	0.0399865
ENSG00000157259	0.454172	1.81218		GATAD1	0.0154107
ENSG00000092108	0.457941	1.84412		SCFD1	0.0143178
ENSG00000068078	0.459608	1.30323		FGFR3	0.0497477
ENSG00000104763	0.468587	1.35664		ASAH1	0.0439904
ENSG00000164078	0.468886	1.84473		MST1R	0.0142977
ENSG00000164674	0.473758	1.3026		SYTL3	0.0498192
ENSG00000095203	0.477983	1.30408		EPB41L4B	0.0496495
ENSG00000181045	0.478145	1.34282		SLC26A11	0.0454125
ENSG00000105819	0.481838	2.20752		PMPCB	0.00620119
ENSG00000112079	0.481918	2.43332		STK38	0.00368705
ENSG00000160908	0.482002	1.43172		ZNF394	0.0370064
ENSG00000124786	0.482413	1.41374		SLC35B3	0.0385713
ENSG00000134371	0.48322	1.40966		CDC73	0.0389354
ENSG00000131507	0.487575	2.4175		NDFIP1	0.00382384
ENSG00000165905	0.488674	1.68445		LARGE2	0.02068
ENSG00000177425	0.489618	1.50212		PAWR	0.0314685
ENSG00000157869	0.491503	1.31642		RAB28	0.0482597
ENSG00000106638	0.494045	1.66799		TBL2	0.0214786
ENSG00000023892	0.500384	1.64251		DEF6	0.0227766
ENSG00000001630	0.501293	1.60695		CYP51A1	0.0247198
ENSG00000172057	0.504189	1.58471		ORMDL3	0.0260191
ENSG00000112343	0.50566	1.46213		TRIM38	0.0345042
ENSG00000115520	0.506797	1.60695		COQ10B	0.0247198
ENSG00000100711	0.507092	2.08821		ZFYVE21	0.00816194
ENSG00000107731	0.507763	1.73421		UNC5B	0.0184412
ENSG00000173599	0.512165	1.91927		PC	0.0120428
ENSG00000068724	0.512438	1.45589		TTC7A	0.0350034
ENSG00000158106	0.513555	1.47925		RHPN1	0.0331706
ENSG00000158856	0.515971	2.13824		DMTN	0.00727375
ENSG00000106683	0.516838	2.66636		LIMK1	0.00215595
ENSG00000181220	0.518748	1.92708		ZNF746	0.0118283
ENSG00000137944	0.521898	2.2929		KYAT3	0.00509448
ENSG00000175274	0.522132	1.81349		TP53I11	0.0153643
ENSG00000149600	0.523219	1.87551		COMMD7	0.0133196
ENSG00000123159	0.526139	1.31499		GIPC1	0.0484183
ENSG00000108511	0.526757	1.52849		HOXB6	0.0296151
ENSG00000241258	0.527705	1.32267		CRCP	0.0475694
ENSG00000261150	0.528807	1.41288		EPPK1	0.0386473
ENSG00000161091	0.530854	1.79578		MFSD12	0.0160038
ENSG00000166275	0.534363	1.69503		BORCS7	0.0201823
ENSG00000169241	0.534517	1.96564		SLC50A1	0.0108232
ENSG00000161714	0.537672	2.49914		PLCD3	0.00316858
ENSG00000059588	0.540475	2.01682		TARBP1	0.0096202
ENSG00000130529	0.542877	1.79583		TRPM4	0.016002
ENSG00000166529	0.545225	1.55759		ZSCAN21	0.0276953
ENSG00000139146	0.546571	2.10034		SINHCAF	0.0079371
ENSG00000117984	0.547248	2.85202		CTSD	0.00140599
ENSG00000153130	0.547397	1.52305		SCOC	0.0299883
ENSG00000176595	0.548914	1.48409		KBTBD11	0.0328029
ENSG00000107798	0.548978	1.36798		LIPA	0.0428571
ENSG00000100600	0.549805	1.90745		LGMN	0.012375
ENSG00000104626	0.550743	1.65634		ERI1	0.0220629
ENSG00000173083	0.55091	2.2094		HPSE	0.00617446
ENSG00000158201	0.554967	1.32775		ABHD3	0.0470165
ENSG00000182749	0.555655	2.54952		PAQR7	0.00282152
ENSG00000259288	0.557103	2.18577		BUB1B-PAK6	0.00651975
ENSG00000118454	0.557839	1.41706		ANKRD13C	0.0382771
ENSG00000073350	0.559349	3.33226		LLGL2	0.000465303
ENSG00000104774	0.562869	1.77926		MAN2B1	0.0166241
ENSG00000110721	0.563767	2.65036		CHKA	0.00223684
ENSG00000134247	0.564061	1.55024		PTGFRN	0.0281682
ENSG00000058799	0.564121	1.7301		YIPF1	0.0186167
ENSG00000128609	0.565731	1.62362		NDUFA5	0.0237891
ENSG00000168765	0.568801	2.17652		GSTM4	0.00666006
ENSG00000136826	0.570475	1.38104		KLF4	0.0415873
ENSG00000105939	0.570762	2.08584		ZC3HAV1	0.00820652
ENSG00000140848	0.570764	1.87344		CPNE2	0.0133831
ENSG00000137575	0.571366	2.4003		SDCBP	0.00397834
ENSG00000196586	0.573033	3.03849		MYO6	0.000915187
ENSG00000162729	0.574774	1.39822		IGSF8	0.0399742
ENSG00000179292	0.575252	1.64312		TMEM151A	0.0227446
ENSG00000137871	0.577171	1.54013		ZNF280D	0.0288316
ENSG00000127184	0.57885	1.58057		COX7C	0.0262681
ENSG00000073150	0.579578	1.37936		PANX2	0.0417481
ENSG00000198087	0.579783	1.75932		CD2AP	0.017405
ENSG00000138760	0.580986	1.36682		SCARB2	0.0429718
ENSG00000196954	0.582659	2.68938		CASP4	0.00204465
ENSG00000004866	0.585649	1.30667		ST7	0.0493546
ENSG00000162627	0.586319	1.59071		SNX7	0.0256621
ENSG00000138413	0.590841	2.93654		IDH1	0.00115734
ENSG00000136156	0.591646	2.02743		ITM2B	0.00938802
ENSG00000132170	0.591986	1.53137		PPARG	0.0294189
ENSG00000166619	0.594112	2.19865		BLCAP	0.0063292
ENSG00000146826	0.597551	1.61403		TRAPPC14	0.0243205
ENSG00000140367	0.597924	2.05541		UBE2Q2	0.00880217
ENSG00000161921	0.602029	2.24708		CXCL16	0.00566139
ENSG00000125449	0.604187	1.65513		ARMC7	0.0221245
ENSG00000082512	0.60453	1.60695		TRAF5	0.0247198
ENSG00000136888	0.604926	1.7224		ATP6V1G1	0.0189496
ENSG00000172936	0.60532	1.89135		MYD88	0.0128426
ENSG00000272636	0.606417	2.67628		DOC2B	0.00210728
ENSG00000146242	0.612126	2.04837		TPBG	0.00894599
ENSG00000075142	0.613916	2.19897		SRI	0.00632453
ENSG00000138674	0.61407	1.50753		SEC31A	0.0310795
ENSG00000049283	0.614928	1.44897		EPN3	0.0355652
ENSG00000127993	0.616039	1.98705		RBM48	0.0103026
ENSG00000136451	0.616294	1.40727		VEZF1	0.0391502
ENSG00000142327	0.61886	2.67041		RNPEPL1	0.00213592
ENSG00000116209	0.619693	1.62315		TMEM59	0.0238152
ENSG00000129993	0.621728	1.88929		CBFA2T3	0.0129035
ENSG00000112655	0.624082	2.36917		PTK7	0.00427398
ENSG00000105865	0.624511	1.85236		DUS4L	0.0140487
ENSG00000139998	0.624533	2.58496		RAB15	0.0026004
ENSG00000147535	0.625508	2.07158		PLPP5	0.00848044
ENSG00000100299	0.626181	2.29571		ARSA	0.0050616
ENSG00000128585	0.627105	1.89802		MKLN1	0.0126468
ENSG00000146833	0.627336	3.26955		TRIM4	0.000537592
ENSG00000109323	0.628361	2.09055		MANBA	0.00811797
ENSG00000197969	0.632424	1.44839		VPS13A	0.035613
ENSG00000052344	0.633418	1.78226		PRSS8	0.0165097
ENSG00000173137	0.634451	1.66998		ADCK5	0.0213805
ENSG00000127399	0.634484	1.75589		LRRC61	0.0175432
ENSG00000229544	0.634546	1.31642		NKX1-2	0.0482597
ENSG00000167306	0.634616	3.12875		MYO5B	0.000743449
ENSG00000128274	0.63523	1.56677		A4GALT	0.0271164
ENSG00000121653	0.635249	1.75579		MAPK8IP1	0.0175473
ENSG00000117448	0.635423	1.82792		AKR1A1	0.0148622
ENSG00000197746	0.636068	1.83519		PSAP	0.0146153
ENSG00000119514	0.639187	5.73204		GALNT12	1.85336e-06
ENSG00000133597	0.64087	2.11523		ADCK2	0.00766962
ENSG00000189067	0.648479	1.34642		LITAF	0.0450385
ENSG00000196715	0.64865	2.16125		VKORC1L1	0.00689846
ENSG00000113763	0.648737	3.03172		UNC5A	0.000929573
ENSG00000170340	0.649642	2.13961		B3GNT2	0.00725079
ENSG00000169902	0.652559	1.79919		TPST1	0.0158786
ENSG00000231925	0.653831	3.58873		TAPBP	0.000257793
ENSG00000223572	0.654772	1.32672		CKMT1A	0.047128
ENSG00000160055	0.655339	1.34247		TMEM234	0.0454493
ENSG00000091073	0.656171	2.03372		DTX2	0.00925288
ENSG00000137501	0.656335	1.50472		SYTL2	0.0312811
ENSG00000160932	0.656341	1.4325		LY6E	0.0369403
ENSG00000007944	0.656838	2.12477		MYLIP	0.00750293
ENSG00000101017	0.657365	3.06334		CD40	0.000864291
ENSG00000106348	0.659662	2.70987		IMPDH1	0.00195043
ENSG00000154710	0.661971	2.34518		RABGEF1	0.00451665
ENSG00000099337	0.663297	2.26499		KCNK6	0.00543268
ENSG00000143797	0.664449	2.6425		MBOAT2	0.0022777
ENSG00000167034	0.66462	1.78674		NKX3-1	0.0163404
ENSG00000100139	0.667227	1.74422		MICALL1	0.0180209
ENSG00000165801	0.669188	3.07822		ARHGEF40	0.000835173
ENSG00000011105	0.669194	2.71656		TSPAN9	0.00192062
ENSG00000141232	0.67005	2.12703		TOB1	0.00746394
ENSG00000135241	0.670546	1.84284		PNPLA8	0.0143602
ENSG00000125170	0.671264	1.81158		DOK4	0.0154317
ENSG00000167642	0.673053	1.40896		SPINT2	0.038998
ENSG00000214022	0.677418	7.24699		REPIN1	5.66254e-08
ENSG00000135185	0.677566	1.99698		TMEM243	0.0100698
ENSG00000178922	0.678548	1.67861		HYI	0.0209601
ENSG00000100307	0.678931	2.56832		CBX7	0.00270194
ENSG00000185015	0.680404	2.43207		CA13	0.00369771
ENSG00000165476	0.683437	1.52268		REEP3	0.0300136
ENSG00000133985	0.684595	2.69726		TTC9	0.00200788
ENSG00000204592	0.685606	2.15458		HLA-E	0.00700519
ENSG00000144677	0.687411	3.558		CTDSPL	0.000276691
ENSG00000133606	0.688205	4.97091		MKRN1	1.06927e-05
ENSG00000105854	0.68899	4.29211		PON2	5.10379e-05
ENSG00000139793	0.689731	1.33682		MBNL2	0.0460451
ENSG00000006453	0.689855	3.37559		BAIAP2L1	0.000421122
ENSG00000185000	0.690208	5.97277		DGAT1	1.06471e-06
ENSG00000082014	0.691482	2.26074		SMARCD3	0.00548609
ENSG00000171310	0.691574	1.51972		CHST11	0.0302187
ENSG00000184160	0.691905	1.77926		ADRA2C	0.0166241
ENSG00000136147	0.693472	3.03484		PHF11	0.00092292
ENSG00000106330	0.693524	2.45203		MOSPD3	0.00353159
ENSG00000126870	0.694318	1.83393		DYNC2I1	0.0146578
ENSG00000159423	0.694371	3.14945		ALDH4A1	0.000708841
ENSG00000122786	0.694751	2.82391		CALD1	0.0015
ENSG00000146828	0.695633	5.76655		SLC12A9	1.71178e-06
ENSG00000105516	0.696933	1.41288		DBP	0.0386473
ENSG00000007384	0.697275	1.78208		RHBDF1	0.0165165
ENSG00000128595	0.698908	2.35174		CALU	0.00444899
ENSG00000055732	0.699581	1.38279		MCOLN3	0.0414204
ENSG00000134470	0.701292	1.31499		IL15RA	0.0484183
ENSG00000072195	0.702821	4.48605		SPEG	3.26547e-05
ENSG00000188313	0.703329	1.84412		PLSCR1	0.0143178
ENSG00000065717	0.703922	2.99302		TLE2	0.00101619
ENSG00000166578	0.704736	1.60725		IQCD	0.0247031
ENSG00000173334	0.706005	2.23827		TRIB1	0.0057774
ENSG00000178814	0.706282	2.99302		OPLAH	0.00101619
ENSG00000106400	0.708012	2.10529		ZNHIT1	0.00784713
ENSG00000099812	0.711127	3.45705		MISP	0.000349097
ENSG00000105255	0.711264	1.33682		FSD1	0.0460451
ENSG00000243317	0.712781	3.09431		STMP1	0.000804804
ENSG00000091622	0.714582	1.48358		PITPNM3	0.0328412
ENSG00000099785	0.715325	1.9823		MARCHF2	0.0104159
ENSG00000155660	0.716442	2.43886		PDIA4	0.00364031
ENSG00000078237	0.716552	1.65103		TIGAR	0.0223343
ENSG00000186470	0.716845	1.8932		BTN3A2	0.0127881
ENSG00000105612	0.717389	3.11804		DNASE2	0.000762002
ENSG00000164181	0.717426	1.30323		ELOVL7	0.0497477
ENSG00000185519	0.718675	1.78231		FAM131C	0.0165077
ENSG00000095383	0.718764	1.80955		TBC1D2	0.0155044
ENSG00000181790	0.722975	1.41922		ADGRB1	0.0380872
ENSG00000039068	0.727035	2.78615		CDH1	0.00163627
ENSG00000106635	0.733282	3.52984		BCL7B	0.00029523
ENSG00000171130	0.733298	1.41374		ATP6V0E2	0.0385713
ENSG00000168394	0.734035	2.99822		TAP1	0.00100411
ENSG00000163435	0.734111	2.71038		ELF3	0.00194816
ENSG00000163694	0.735566	1.81444		RBM47	0.0153305
ENSG00000106609	0.737258	3.70111		TMEM248	0.000199019
ENSG00000184545	0.738293	1.99698		DUSP8	0.0100698
ENSG00000198598	0.739766	1.76064		MMP17	0.0173523
ENSG00000183044	0.740048	1.62428		ABAT	0.0237528
ENSG00000114646	0.741017	2.50576		CSPG5	0.00312063
ENSG00000156831	0.741299	1.40221		NSMCE2	0.0396083
ENSG00000277363	0.742441	2.90938		SRCIN1	0.00123204
ENSG00000144445	0.743065	1.4259		KANSL1L	0.0375056
ENSG00000137193	0.74386	1.87616		PIM1	0.0132996
ENSG00000004766	0.74835	2.7396		VPS50	0.00182137
ENSG00000178038	0.750913	2.23179		ALS2CL	0.00586423
ENSG00000033100	0.753244	3.78171		CHPF2	0.000165307
ENSG00000169894	0.753798	2.23689		MUC3A	0.0057958
ENSG00000140548	0.754973	1.41173		ZNF710	0.0387502
ENSG00000145284	0.755844	3.04034		SCD5	0.000911306
ENSG00000257093	0.755923	2.18182		DENND11	0.00657931
ENSG00000133612	0.756981	3.34948		AGAP3	0.000447215
ENSG00000085063	0.757026	1.46232		CD59	0.034489
ENSG00000077454	0.758145	5.27929		LRCH4	5.25662e-06
ENSG00000119899	0.758869	1.82247		SLC17A5	0.0150497
ENSG00000198794	0.761499	1.89429		SCAMP5	0.012756
ENSG00000148671	0.761537	1.55613		ADIRF	0.0277888
ENSG00000168743	0.764141	2.83107		NPNT	0.00147548
ENSG00000135679	0.765667	5.83866		MDM2	1.44991e-06
ENSG00000196937	0.767705	2.27531		FAM3C	0.00530511
ENSG00000160326	0.768264	2.24885		SLC2A6	0.00563828
ENSG00000138028	0.769529	1.46301		CGREF1	0.0344339
ENSG00000127952	0.769576	2.87492		STYXL1	0.00133378
ENSG00000105983	0.773398	1.54977		LMBR1	0.028199
ENSG00000167703	0.773959	3.29074		SLC43A2	0.000511988
ENSG00000185133	0.774324	3.66807		INPP5J	0.000214747
ENSG00000183186	0.774454	2.45173		C2CD4C	0.00353405
ENSG00000106123	0.774585	1.55785		EPHB6	0.0276789
ENSG00000259803	0.774599	2.58037		SLC22A31	0.00262806
ENSG00000176410	0.774955	1.34467		DNAJC30	0.0452198
ENSG00000165959	0.775235	1.55024		CLMN	0.0281682
ENSG00000167996	0.777209	1.87616		FTH1	0.0132996
ENSG00000102934	0.777745	1.32435		PLLP	0.0473855
ENSG00000128590	0.778622	1.3168		DNAJB9	0.0482171
ENSG00000123353	0.778876	2.76177		ORMDL2	0.00173072
ENSG00000155093	0.781599	1.4479		PTPRN2	0.0356531
ENSG00000070404	0.78579	2.32759		FSTL3	0.00470341
ENSG00000141682	0.78588	2.31136		PMAIP1	0.00488247
ENSG00000244509	0.788461	1.60713		APOBEC3C	0.0247099
ENSG00000166924	0.789484	2.46864		NYAP1	0.00339904
ENSG00000005483	0.790555	2.15913		KMT2E	0.00693216
ENSG00000112378	0.791512	2.58037		PERP	0.00262806
ENSG00000119900	0.792548	3.558		OGFRL1	0.000276691
ENSG00000171159	0.792732	1.72124		BBLN	0.0190001
ENSG00000183111	0.793093	3.91741		ARHGEF37	0.000120945
ENSG00000019485	0.79333	2.39758		PRDM11	0.00400336
ENSG00000143036	0.794324	2.8468		SLC44A3	0.001423
ENSG00000158825	0.79484	2.75816		CDA	0.00174517
ENSG00000187257	0.795428	1.49451		RSBN1L	0.0320249
ENSG00000196411	0.795795	8.06764		EPHB4	8.55766e-09
ENSG00000112561	0.796034	1.33682		TFEB	0.0460451
ENSG00000159840	0.798107	4.25102		ZYX	5.61024e-05
ENSG00000197157	0.802023	9.37267		SND1	4.23969e-10
ENSG00000198898	0.802822	6.45295		CAPZA2	3.52413e-07
ENSG00000179562	0.803802	3.48184		GCC1	0.000329731
ENSG00000163888	0.80383	1.47616		CAMK2N2	0.0334071
ENSG00000134824	0.806705	4.29559		FADS2	5.06298e-05
ENSG00000150787	0.807968	2.07224		PTS	0.00846756
ENSG00000064300	0.808325	2.47314		NGFR	0.00336403
ENSG00000023902	0.808792	2.16718		PLEKHO1	0.00680489
ENSG00000165731	0.810178	1.52085		RET	0.0301405
ENSG00000075303	0.81183	3.53373		SLC25A40	0.000292597
ENSG00000128563	0.812432	2.26366		PRKRIP1	0.00544928
ENSG00000127948	0.813572	4.39402		POR	4.03628e-05
ENSG00000183773	0.813576	1.33783		AIFM3	0.0459382
ENSG00000005486	0.814252	3.21768		RHBDD2	0.00060578
ENSG00000197448	0.814935	3.57834		GSTK1	0.000264033
ENSG00000178234	0.815084	6.53636		GALNT11	2.90829e-07
ENSG00000075275	0.815737	1.61773		CELSR1	0.0241141
ENSG00000135046	0.820854	2.67843		ANXA1	0.00209687
ENSG00000065675	0.822031	2.48186		PRKCQ	0.00329713
ENSG00000198420	0.822411	6.72913		TCAF1	1.86583e-07
ENSG00000135638	0.824052	1.43584		EMX1	0.0366576
ENSG00000206503	0.824831	2.12481		HLA-A	0.00750217
ENSG00000154153	0.825396	1.99594		RETREG1	0.0100938
ENSG00000101347	0.825545	2.893		SAMHD1	0.00127938
ENSG00000141933	0.825788	1.54523		TPGS1	0.0284948
ENSG00000164659	0.827825	1.94188		ELAPOR2	0.011432
ENSG00000204217	0.828944	1.48835		BMPR2	0.0324826
ENSG00000127561	0.831096	1.81454		SYNGR3	0.0153271
ENSG00000160190	0.83134	2.73134		SLC37A1	0.00185634
ENSG00000145198	0.833702	2.516		VWA5B2	0.00304791
ENSG00000107738	0.83699	1.77328		VSIR	0.0168545
ENSG00000092010	0.837803	2.79744		PSME1	0.00159425
ENSG00000006652	0.83921	3.24159		IFRD1	0.000573333
ENSG00000069702	0.840426	1.67749		TGFBR3	0.0210139
ENSG00000106299	0.842865	3.17756		WASL	0.000664408
ENSG00000213214	0.843146	5.20219		ARHGEF35	6.27788e-06
ENSG00000135378	0.844935	3.17107		PRRG4	0.000674416
ENSG00000004059	0.844947	2.38398		ARF5	0.00413065
ENSG00000172354	0.84585	2.51694		GNB2	0.00304132
ENSG00000157224	0.848508	3.86792		CLDN12	0.000135544
ENSG00000198839	0.848712	2.893		ZNF277	0.00127938
ENSG00000239697	0.848829	2.50126		TNFSF12	0.00315308
ENSG00000128596	0.85077	2.05237		CCDC136	0.00886399
ENSG00000214021	0.852388	1.95053		TTLL3	0.0112066
ENSG00000053918	0.85432	1.65833		KCNQ1	0.021962
ENSG00000088280	0.854695	4.79735		ASAP3	1.59461e-05
ENSG00000111816	0.856755	1.63672		FRK	0.0230825
ENSG00000145246	0.856839	1.54463		ATP10D	0.0285348
ENSG00000156453	0.85707	3.75032		PCDH1	0.000177696
ENSG00000171174	0.857088	1.41374		RBKS	0.0385713
ENSG00000135272	0.857469	1.68292		MDFIC	0.0207528
ENSG00000175793	0.860904	1.57283		SFN	0.0267404
ENSG00000127914	0.861603	4.43652		AKAP9	3.65996e-05
ENSG00000196187	0.863165	1.86483		TMEM63A	0.0136511
ENSG00000179163	0.866527	5.6036		FUCA1	2.49115e-06
ENSG00000163040	0.868212	3.558		CCDC74A	0.000276691
ENSG00000001617	0.868618	4.63316		SEMA3F	2.32722e-05
ENSG00000111319	0.869359	3.92843		SCNN1A	0.000117916
ENSG00000120725	0.874534	2.04656		SIL1	0.00898342
ENSG00000115425	0.87877	3.95082		PECR	0.00011199
ENSG00000139508	0.881462	1.36062		SLC46A3	0.0435893
ENSG00000155066	0.882631	1.79456		PROM2	0.0160486
ENSG00000035862	0.882791	2.49476		TIMP2	0.00320067
ENSG00000221838	0.883202	1.34247		AP4M1	0.0454493
ENSG00000164713	0.883585	2.4103		BRI3	0.00388772
ENSG00000115525	0.884567	2.98618		ST3GAL5	0.00103233
ENSG00000116906	0.885437	5.61146		GNPAT	2.44645e-06
ENSG00000128591	0.885545	1.67704		FLNC	0.0210359
ENSG00000106615	0.887706	3.91977		RHEB	0.00012029
ENSG00000116396	0.888978	3.2952		KCNC4	0.000506756
ENSG00000166925	0.889819	5.0992		TSC22D4	7.9579e-06
ENSG00000239887	0.890398	1.63335		C1orf226	0.0232619
ENSG00000189280	0.890639	1.69889		GJB5	0.0200038
ENSG00000105514	0.890965	3.44736		RAB3D	0.000356974
ENSG00000074964	0.891413	3.17756		ARHGEF10L	0.000664408
ENSG00000141293	0.891742	2.18956		SKAP1	0.00646305
ENSG00000115414	0.891892	1.54781		FN1	0.0283263
ENSG00000181467	0.892406	5.50751		RAP2B	3.10809e-06
ENSG00000137440	0.892693	1.84197		FGFBP1	0.0143891
ENSG00000196218	0.894804	1.36067		RYR1	0.043584
ENSG00000157227	0.895335	2.84013		MMP14	0.001445
ENSG00000128581	0.895515	2.45227		IFT22	0.00352967
ENSG00000137834	0.895723	2.46996		SMAD6	0.00338876
ENSG00000055118	0.903913	4.30012		KCNH2	5.01052e-05
ENSG00000138496	0.904084	2.2849		PARP9	0.00518916
ENSG00000131037	0.905283	1.54592		EPS8L1	0.0284498
ENSG00000155324	0.906406	2.85308		GRAMD2B	0.00140256
ENSG00000130775	0.907878	3.48772		THEMIS2	0.000325298
ENSG00000126778	0.911058	2.0216		SIX1	0.0095147
ENSG00000112379	0.912318	1.67551		ARFGEF3	0.0211102
ENSG00000164896	0.912507	2.23689		FASTK	0.0057958
ENSG00000129455	0.913297	2.53357		KLK8	0.00292705
ENSG00000065809	0.914645	2.35014		FAM107B	0.00446538
ENSG00000140853	0.916058	3.6853		NLRC5	0.000206396
ENSG00000170689	0.916688	2.77619		HOXB9	0.0016742
ENSG00000145147	0.917	1.41809		SLIT2	0.0381869
ENSG00000087116	0.917597	1.34282		ADAMTS2	0.0454125
ENSG00000119125	0.917611	5.16278		GDA	6.87412e-06
ENSG00000180530	0.91763	1.74517		NRIP1	0.0179818
ENSG00000146904	0.91854	8.91379		EPHA1	1.21959e-09
ENSG00000179627	0.920025	5.4479		ZBTB42	3.56535e-06
ENSG00000115226	0.921718	1.78662		FNDC4	0.0163449
ENSG00000111057	0.921799	2.30936		KRT18	0.00490498
ENSG00000198832	0.921861	1.88013		SELENOM	0.0131785
ENSG00000100911	0.923383	2.61389		PSME2	0.00243282
ENSG00000170421	0.925447	3.84926		KRT8	0.000141496
ENSG00000128604	0.929377	4.7126		IRF5	1.93821e-05
ENSG00000149527	0.930205	1.32307		PLCH2	0.047526
ENSG00000237172	0.930717	2.86485		B3GNT9	0.00136507
ENSG00000005513	0.931106	2.46211		SOX8	0.00345057
ENSG00000167244	0.932756	2.30185		IGF2	0.00499055
ENSG00000050327	0.933293	3.72879		ARHGEF5	0.000186727
ENSG00000140284	0.933462	3.84926		SLC27A2	0.000141496
ENSG00000075891	0.935563	3.32551		PAX2	0.000472594
ENSG00000067836	0.935988	4.07693		ROGDI	8.37661e-05
ENSG00000107551	0.937654	1.39295		RASSF4	0.0404621
ENSG00000127946	0.937918	2.18651		HIP1	0.00650862
ENSG00000184979	0.940919	1.4325		USP18	0.0369403
ENSG00000087510	0.941071	1.87673		TFAP2C	0.0132822
ENSG00000142279	0.941553	2.42073		WTIP	0.00379554
ENSG00000170456	0.94208	2.40346		DENND5B	0.00394946
ENSG00000119915	0.943762	1.89834		ELOVL3	0.0126376
ENSG00000173821	0.943966	3.3148		RNF213	0.000484398
ENSG00000196275	0.94691	2.37165		GTF2IRD2	0.00424965
ENSG00000171345	0.948928	3.25328		KRT19	0.000558107
ENSG00000106617	0.949925	3.58497		PRKAG2	0.000260034
ENSG00000163485	0.950686	1.53164		ADORA1	0.0294009
ENSG00000148180	0.953436	1.84473		GSN	0.0142977
ENSG00000081803	0.954434	7.95596		CADPS2	1.10673e-08
ENSG00000168993	0.954692	3.80198		CPLX1	0.000157768
ENSG00000196154	0.956988	1.58822		S100A4	0.0258093
ENSG00000013374	0.957691	5.61146		NUB1	2.44645e-06
ENSG00000146267	0.958188	2.13115		FAXC	0.00739348
ENSG00000154917	0.964167	4.37777		RAB6B	4.19017e-05
ENSG00000008282	0.966958	10.5555		SYPL1	2.78311e-11
ENSG00000184497	0.972866	1.64038		TMEM255B	0.0228886
ENSG00000105829	0.974048	3.465		BET1	0.000342769
ENSG00000181444	0.975061	1.55615		ZNF467	0.0277877
ENSG00000006016	0.975478	2.7106		CRLF1	0.00194715
ENSG00000074410	0.976672	1.47616		CA12	0.0334071
ENSG00000135116	0.979622	2.54422		HRK	0.00285613
ENSG00000198353	0.97968	1.58136		HOXC4	0.0262206
ENSG00000101335	0.98263	2.18004		MYL9	0.00660639
ENSG00000153208	0.98313	4.32808		MERTK	4.69806e-05
ENSG00000106066	0.983531	5.98571		CPVL	1.03346e-06
ENSG00000137841	0.984612	2.07528		PLCB2	0.00840862
ENSG00000103811	0.986898	4.34683		CTSH	4.49961e-05
ENSG00000162069	0.989092	2.54418		BICDL2	0.00285642
ENSG00000170677	0.98979	3.31868		SOCS6	0.000480083
ENSG00000186073	0.992951	2.85937		CDIN1	0.00138238
ENSG00000198682	0.995226	4.49091		PAPSS2	3.22914e-05
ENSG00000105519	0.99633	1.42435		CAPS	0.0376403
ENSG00000179178	0.998084	2.45653		TMEM125	0.00349516
ENSG00000142694	0.999199	1.82591		EVA1B	0.0149311
ENSG00000115963	0.99994	5.24282		RND3	5.71714e-06
ENSG00000120075	0.99994	4.52616		HOXB5	2.97743e-05
ENSG00000035664	1.00347	3.91977		DAPK2	0.00012029
ENSG00000116741	1.00394	3.53047		RGS2	0.000294804
ENSG00000136883	1.0042	1.3378		KIF12	0.0459413
ENSG00000130429	1.00512	5.78848		ARPC1B	1.62751e-06
ENSG00000156966	1.00625	3.41754		B3GNT7	0.000382349
ENSG00000159403	1.01048	2.89426		C1R	0.00127569
ENSG00000128567	1.01138	4.47748		PODXL	3.3306e-05
ENSG00000111801	1.01141	2.79403		BTN3A3	0.00160684
ENSG00000204525	1.01299	3.08946		HLA-C	0.000813847
ENSG00000185100	1.01336	2.25834		ADSS1	0.00551646
ENSG00000105976	1.01625	3.21784		MET	0.000605568
ENSG00000152926	1.01746	1.3324		ZNF117	0.0465158
ENSG00000100290	1.02431	2.44183		BIK	0.00361553
ENSG00000164885	1.02587	1.82679		CDK5	0.014901
ENSG00000172086	1.02606	3.42716		KRCC1	0.000373974
ENSG00000105357	1.02683	6.73227		MYH14	1.85236e-07
ENSG00000006534	1.02843	4.07358		ALDH3B1	8.44146e-05
ENSG00000154342	1.0316	1.61121		WNT3A	0.0244787
ENSG00000135363	1.03203	2.98464		LMO2	0.00103599
ENSG00000174428	1.03479	3.17756		GTF2IRD2B	0.000664408
ENSG00000198753	1.03511	1.35928		PLXNB3	0.0437241
ENSG00000166710	1.03739	3.64199		B2M	0.000228038
ENSG00000128602	1.03787	9.33585		SMO	4.61481e-10
ENSG00000167106	1.03947	2.15329		FAM102A	0.00702595
ENSG00000113396	1.04224	5.58967		SLC27A6	2.57235e-06
ENSG00000170260	1.04285	4.94518		ZNF212	1.13455e-05
ENSG00000189077	1.04576	4.97985		TMEM120A	1.04749e-05
ENSG00000186998	1.04862	1.9444		EMID1	0.0113657
ENSG00000168672	1.04934	2.53612		LRATD2	0.00290988
ENSG00000171227	1.05571	2.13961		TMEM37	0.00725079
ENSG00000012171	1.05638	2.45139		SEMA3B	0.00353682
ENSG00000176428	1.05804	2.32759		VPS37D	0.00470341
ENSG00000138642	1.06107	2.33279		HERC6	0.00464735
ENSG00000102796	1.06112	1.40286		DHRS12	0.039549
ENSG00000064042	1.06193	4.06787		LIMCH1	8.5532e-05
ENSG00000103089	1.06275	4.5237		FA2H	2.99432e-05
ENSG00000150687	1.0632	1.47163		PRSS23	0.0337578
ENSG00000057704	1.06682	2.42729		TMCC3	0.00373857
ENSG00000131558	1.06801	3.34454		EXOC4	0.000452339
ENSG00000132688	1.06861	5.4144		NES	3.85123e-06
ENSG00000064270	1.06999	2.53687		ATP2C2	0.00290489
ENSG00000120885	1.07129	5.24473		CLU	5.69202e-06
ENSG00000138646	1.0747	4.39753		HERC5	4.00378e-05
ENSG00000087085	1.07572	1.35806		ACHE	0.0438473
ENSG00000164938	1.0765	1.60544		TP53INP1	0.0248063
ENSG00000099282	1.07907	6.90717		TSPAN15	1.2383e-07
ENSG00000198719	1.07921	4.54064		DLL1	2.87978e-05
ENSG00000165650	1.08047	2.00834		PDZD8	0.00980973
ENSG00000185585	1.0825	2.02743		OLFML2A	0.00938802
ENSG00000105696	1.08395	3.13035		TMEM59L	0.000740711
ENSG00000005001	1.09391	3.25946		PRSS22	0.000550224
ENSG00000137628	1.09584	1.63423		DDX60	0.0232152
ENSG00000172159	1.09637	1.83763		FRMD3	0.0145335
ENSG00000137460	1.09675	2.27575		FHDC1	0.00529968
ENSG00000131094	1.09704	2.07171		C1QL1	0.00847803
ENSG00000148344	1.09757	7.69392		PTGES	2.02341e-08
ENSG00000177679	1.0989	4.18477		SRRM3	6.5347e-05
ENSG00000257923	1.10403	5.44837		CUX1	3.56147e-06
ENSG00000135269	1.10405	7.77202		TES	1.69036e-08
ENSG00000120068	1.12211	6.22184		HOXB8	6.00016e-07
ENSG00000116661	1.12368	2.90065		FBXO2	0.00125703
ENSG00000058091	1.12433	2.67637		CDK14	0.00210683
ENSG00000128394	1.12591	2.10877		APOBEC3F	0.00778455
ENSG00000009950	1.12931	5.22772		MLXIPL	5.9194e-06
ENSG00000136490	1.12944	3.62777		LIMD2	0.000235629
ENSG00000106665	1.13021	3.20923		CLIP2	0.000617685
ENSG00000253958	1.13069	3.14064		CLDN23	0.000723367
ENSG00000184371	1.13286	2.45028		CSF1	0.00354583
ENSG00000086730	1.13394	1.51718		LAT2	0.0303966
ENSG00000134013	1.13825	2.35174		LOXL2	0.00444899
ENSG00000143409	1.13893	1.63672		MINDY1	0.0230825
ENSG00000197183	1.13908	2.41287		NOL4L	0.00386478
ENSG00000186591	1.13966	5.02241		UBE2H	9.497e-06
ENSG00000088002	1.14166	1.88476		SULT2B1	0.013039
ENSG00000100302	1.14272	2.91483		RASD2	0.00121666
ENSG00000078487	1.1449	1.40788		ZCWPW1	0.0390947
ENSG00000065054	1.14491	5.00188		SLC9A3R2	9.9568e-06
ENSG00000184584	1.14749	11.7866		STING1	1.63469e-12
ENSG00000147689	1.14816	1.76764		FAM83A	0.017075
ENSG00000188015	1.15248	1.9284		S100A3	0.0117924
ENSG00000149654	1.15439	4.1027		CDH22	7.89403e-05
ENSG00000159921	1.15508	2.54468		GNE	0.00285312
ENSG00000138685	1.15633	2.66759		FGF2	0.00214985
ENSG00000256043	1.15981	1.30511		CTSO	0.0495322
ENSG00000135205	1.16207	3.45705		CCDC146	0.000349097
ENSG00000205220	1.16305	1.6569		PSMB10	0.0220344
ENSG00000152518	1.16582	2.81485		ZFP36L2	0.00153161
ENSG00000108370	1.16664	1.42086		RGS9	0.0379435
ENSG00000065618	1.16797	6.98608		COL17A1	1.03256e-07
ENSG00000059378	1.1686	6.46146		PARP12	3.45577e-07
ENSG00000167644	1.17449	2.29495		C19orf33	0.00507048
ENSG00000188176	1.17651	2.27616		SMTNL2	0.00529474
ENSG00000179546	1.18104	4.47159		HTR1D	3.37609e-05
ENSG00000087077	1.18756	10.5857		TRIP6	2.59625e-11
ENSG00000221890	1.18805	4.30229		NPTXR	4.98548e-05
ENSG00000090539	1.19392	2.68272		CHRD	0.00207624
ENSG00000123609	1.19476	5.97656		NMI	1.05544e-06
ENSG00000107438	1.20788	6.59128		PDLIM1	2.56281e-07
ENSG00000156587	1.20826	5.83609		UBE2L6	1.45853e-06
ENSG00000011028	1.21235	1.86689		MRC2	0.0135866
ENSG00000076706	1.21298	9.03325		MCAM	9.26287e-10
ENSG00000179456	1.21432	5.93758		ZBTB18	1.15457e-06
ENSG00000121621	1.21773	4.37659		KIF18A	4.20157e-05
ENSG00000182795	1.21956	3.44836		C1orf116	0.00035616
ENSG00000125657	1.22286	3.38964		TNFSF9	0.000407721
ENSG00000100784	1.22333	4.82354		RPS6KA5	1.50128e-05
ENSG00000165072	1.22377	1.83763		MAMDC2	0.0145335
ENSG00000152422	1.22476	5.30162		XRCC4	4.99317e-06
ENSG00000106789	1.22989	8.11067		CORO2A	7.75058e-09
ENSG00000214357	1.23552	3.68414		NEURL1B	0.000206949
ENSG00000163683	1.23753	3.47309		SMIM14	0.000336439
ENSG00000106211	1.23984	4.30552		HSPB1	4.94858e-05
ENSG00000178826	1.24037	1.59772		TMEM139	0.0252512
ENSG00000165171	1.24066	3.28783		METTL27	0.00051543
ENSG00000157110	1.24109	4.01444		RBPMS	9.67294e-05
ENSG00000143882	1.24341	1.46019		ATP6V1C2	0.0346586
ENSG00000167232	1.24603	1.44116		ZNF91	0.0362114
ENSG00000120055	1.24766	1.38279		C10orf95	0.0414204
ENSG00000183570	1.24823	2.00615		PCBP3	0.00985931
ENSG00000119917	1.24876	3.11899		IFIT3	0.000760346
ENSG00000145632	1.25018	1.91479		PLK2	0.0121677
ENSG00000058335	1.25309	1.62315		RASGRF1	0.0238152
ENSG00000274070	1.25641	1.37003		CASTOR2	0.0426554
ENSG00000106025	1.25867	6.05688		TSPAN12	8.77238e-07
ENSG00000117461	1.25887	3.37111		PIK3R3	0.000425495
ENSG00000160991	1.26573	5.23267		ORAI2	5.85229e-06
ENSG00000068079	1.26596	4.20583		IFI35	6.22542e-05
ENSG00000079385	1.26613	2.82391		CEACAM1	0.0015
ENSG00000158457	1.26635	10.6355		TSPAN33	2.31462e-11
ENSG00000204219	1.26685	1.39295		TCEA3	0.0404621
ENSG00000224940	1.26747	3.17963		PRRT4	0.000661256
ENSG00000078081	1.27935	1.38731		LAMP3	0.0409911
ENSG00000132329	1.29072	5.93595		RAMP1	1.15891e-06
ENSG00000197748	1.29799	2.37165		CFAP43	0.00424965
ENSG00000089127	1.29838	1.38075		OAS1	0.0416146
ENSG00000102854	1.29952	7.57748		MSLN	2.64558e-08
ENSG00000074527	1.30292	3.47503		NTN4	0.000334946
ENSG00000234745	1.3113	3.72879		HLA-B	0.000186727
ENSG00000099377	1.31741	13.0245		HSD3B7	9.45113e-14
ENSG00000110492	1.31934	4.95583		MDK	1.10705e-05
ENSG00000162738	1.32961	2.45752		VANGL2	0.00348725
ENSG00000175318	1.33493	4.26168		GRAMD2A	5.47421e-05
ENSG00000168490	1.33614	2.99302		PHYHIP	0.00101619
ENSG00000162458	1.35309	2.33074		FBLIM1	0.00466941
ENSG00000185499	1.35394	3.12594		MUC1	0.000748278
ENSG00000117472	1.35619	3.28262		TSPAN1	0.000521655
ENSG00000204947	1.35725	2.66777		ZNF425	0.00214899
ENSG00000175567	1.35922	4.7785		UCP2	1.66534e-05
ENSG00000167748	1.36218	3.90906		KLK1	0.000123295
ENSG00000129946	1.36582	1.76764		SHC2	0.017075
ENSG00000125510	1.37667	2.15432		OPRL1	0.00700938
ENSG00000235863	1.38053	1.77926		B3GALT4	0.0166241
ENSG00000204175	1.38205	2.26366		GPRIN2	0.00544928
ENSG00000168481	1.3867	4.91882		LGI3	1.20555e-05
ENSG00000162745	1.40118	3.89027		OLFML2B	0.000128745
ENSG00000185215	1.40231	10.29		TNFAIP2	5.12847e-11
ENSG00000122861	1.40355	2.27411		PLAU	0.00531975
ENSG00000085662	1.40423	4.97877		AKR1B1	1.05009e-05
ENSG00000103241	1.40592	4.94124		FOXF1	1.14487e-05
ENSG00000196872	1.41139	1.61397		CRACDL	0.0243235
ENSG00000134138	1.4367	5.25721		MEIS2	5.53089e-06
ENSG00000119922	1.43765	3.31868		IFIT2	0.000480083
ENSG00000188037	1.44104	2.79658		CLCN1	0.00159743
ENSG00000244242	1.44122	1.8021		IFITM10	0.0157726
ENSG00000138311	1.44632	2.68523		ZNF365	0.00206426
ENSG00000198133	1.46012	2.08169		TMEM229B	0.0082853
ENSG00000064763	1.46061	5.57512		FAR2	2.65999e-06
ENSG00000132274	1.46077	4.54335		TRIM22	2.86185e-05
ENSG00000156463	1.46134	6.91304		SH3RF2	1.2217e-07
ENSG00000147642	1.47389	17.335		SYBU	4.62389e-18
ENSG00000166546	1.47501	1.36776		BEAN1	0.0428787
ENSG00000179348	1.47594	12.5819		GATA2	2.61902e-13
ENSG00000141574	1.47661	7.34265		SECTM1	4.54308e-08
ENSG00000116761	1.48116	8.01671		CTH	9.62265e-09
ENSG00000198910	1.48279	3.72594		L1CAM	0.000187958
ENSG00000095739	1.48472	2.71307		BAMBI	0.0019361
ENSG00000167779	1.48617	6.2624		IGFBP6	5.46507e-07
ENSG00000169583	1.48955	2.75567		CLIC3	0.0017552
ENSG00000160886	1.49212	1.61403		LY6K	0.0243205
ENSG00000133106	1.49321	4.77994		EPSTI1	1.65982e-05
ENSG00000006555	1.49707	4.25162		TTC22	5.60249e-05
ENSG00000095587	1.5	1.5706		TLL2	0.0268779
ENSG00000196754	1.50351	3.33276		S100A2	0.000464776
ENSG00000205426	1.5067	1.7301		KRT81	0.0186167
ENSG00000217236	1.51476	2.89733		SP9	0.0012667
ENSG00000162645	1.51605	1.89938		GBP2	0.0126072
ENSG00000106077	1.51929	19.3759		ABHD11	4.20839e-20
ENSG00000188064	1.52189	10.646		WNT7B	2.25929e-11
ENSG00000184454	1.52475	2.26507		NCMAP	0.00543164
ENSG00000084710	1.52837	2.6961		EFR3B	0.00201325
ENSG00000148120	1.53405	4.28117		AOPEP	5.23393e-05
ENSG00000167889	1.53419	12.4228		MGAT5B	3.77729e-13
ENSG00000164136	1.53588	5.36994		IL15	4.26642e-06
ENSG00000168016	1.53972	1.39295		TRANK1	0.0404621
ENSG00000172183	1.54063	2.68694		ISG20	0.00205618
ENSG00000261587	1.5439	4.48195		TMEM249	3.29651e-05
ENSG00000022267	1.54406	2.53357		FHL1	0.00292705
ENSG00000100100	1.5463	3.74974		PIK3IP1	0.000177936
ENSG00000047634	1.55592	7.47869		SCML1	3.32135e-08
ENSG00000171346	1.56781	10.3778		KRT15	4.18976e-11
ENSG00000134326	1.56921	4.51752		CMPK2	3.03722e-05
ENSG00000183018	1.56966	4.69462		SPNS2	2.02016e-05
ENSG00000104818	1.57758	2.56937		CGB2	0.00269546
ENSG00000124507	1.58807	7.79333		PACSIN1	1.60942e-08
ENSG00000105974	1.59575	21.4409		CAV1	3.62331e-22
ENSG00000101670	1.61324	7.44471		LIPG	3.59163e-08
ENSG00000250510	1.61689	4.73933		GPR162	1.8225e-05
ENSG00000147257	1.61965	3.25243		GPC3	0.000559205
ENSG00000187595	1.62145	1.49802		ZNF385C	0.0317675
ENSG00000137747	1.62174	1.48567		TMPRSS13	0.0326838
ENSG00000189433	1.63125	2.41785		GJB4	0.00382079
ENSG00000240694	1.63758	3.41531		PNMA2	0.00038432
ENSG00000164749	1.63831	6.90151		HNF4G	1.25456e-07
ENSG00000189143	1.64151	10.9005		CLDN4	1.25735e-11
ENSG00000109436	1.64155	5.14195		TBC1D9	7.21189e-06
ENSG00000105971	1.65105	20.5787		CAV2	2.63811e-21
ENSG00000175985	1.66147	8.22293		PLEKHD1	5.98505e-09
ENSG00000108387	1.66333	6.50405		SEPTIN4	3.13293e-07
ENSG00000212724	1.66705	1.88692		KRTAP2-3	0.012974
ENSG00000127588	1.6806	2.25477		GNG13	0.00556202
ENSG00000169035	1.683	5.93595		KLK7	1.15891e-06
ENSG00000179023	1.68834	2.36917		KLHDC7A	0.00427398
ENSG00000114541	1.68904	3.67675		FRMD4B	0.0002105
ENSG00000185614	1.69583	1.6792		INKA1	0.0209317
ENSG00000163362	1.69972	8.33597		INAVA	4.61353e-09
ENSG00000010030	1.7008	5.50483		ETV7	3.12733e-06
ENSG00000169403	1.70393	8.04775		PTAFR	8.95874e-09
ENSG00000175920	1.70705	3.30659		DOK7	0.000493645
ENSG00000198574	1.70818	2.108		SH2D1B	0.00779827
ENSG00000168961	1.71198	6.34806		LGALS9	4.48682e-07
ENSG00000085117	1.71918	7.85504		CD82	1.39625e-08
ENSG00000008735	1.71951	14.0644		MAPK8IP2	8.62213e-15
ENSG00000146192	1.7413	1.84473		FGD2	0.0142977
ENSG00000146700	1.7504	2.80485		SSC4D	0.0015673
ENSG00000214309	1.7566	3.0657		MBLAC1	0.0008596
ENSG00000135253	1.76032	3.99726		KCP	0.000100632
ENSG00000204642	1.76473	5.91592		HLA-F	1.21361e-06
ENSG00000178685	1.77239	7.08265		PARP10	8.26695e-08
ENSG00000171124	1.77251	3.3758		FUT3	0.000420916
ENSG00000130707	1.7736	5.79114		ASS1	1.61755e-06
ENSG00000112276	1.77773	3.62279		BVES	0.000238346
ENSG00000173762	1.78267	3.1356		CD7	0.000731807
ENSG00000145431	1.78878	9.91373		PDGFC	1.21974e-10
ENSG00000176485	1.79192	16.8696		PLAAT3	1.35026e-17
ENSG00000167755	1.79424	9.75362		KLK6	1.76352e-10
ENSG00000106526	1.7947	2.19325		ACTR3C	0.00640841
ENSG00000183128	1.81694	1.67925		CALHM3	0.0209292
ENSG00000138271	1.81701	9.54457		GPR87	2.85384e-10
ENSG00000243896	1.82595	2.33279		OR2A7	0.00464735
ENSG00000203952	1.8279	2.30631		CCDC160	0.00493958
ENSG00000144452	1.82807	3.8836		ABCA12	0.000130737
ENSG00000107984	1.82847	23.1697		DKK1	6.76551e-24
ENSG00000147251	1.83486	1.51972		DOCK11	0.0302187
ENSG00000182557	1.83675	3.53719		SPNS3	0.000290278
ENSG00000131771	1.84232	3.1919		PPP1R1B	0.000642843
ENSG00000162552	1.84392	4.38676		WNT4	4.10434e-05
ENSG00000186204	1.85111	14.9156		CYP4F12	1.21439e-15
ENSG00000143382	1.85461	6.20266		ADAMTSL4	6.27111e-07
ENSG00000188761	1.85967	1.74971		BCL2L15	0.0177945
ENSG00000165215	1.86332	9.23401		CLDN3	5.83428e-10
ENSG00000143320	1.86334	8.33597		CRABP2	4.61353e-09
ENSG00000099822	1.86397	11.0406		HCN2	9.107e-12
ENSG00000100365	1.86524	3.02885		NCF4	0.000935731
ENSG00000072163	1.89143	4.92508		LIMS2	1.18829e-05
ENSG00000128242	1.89441	1.54977		GAL3ST1	0.028199
ENSG00000155629	1.89739	11.5852		PIK3AP1	2.59876e-12
ENSG00000143507	1.90587	9.34313		DUSP10	4.53802e-10
ENSG00000110427	1.91315	2.01821		KIAA1549L	0.00958932
ENSG00000198515	1.92573	4.52042		CNGA1	3.01701e-05
ENSG00000153902	1.93013	1.62788		LGI4	0.0235572
ENSG00000196562	1.94722	8.03736		SULF2	9.17565e-09
ENSG00000108759	1.95036	4.42229		KRT32	3.78191e-05
ENSG00000117525	1.95586	8.49728		F3	3.18216e-09
ENSG00000115596	1.96162	3.36358		WNT6	0.000432936
ENSG00000130303	1.97869	9.23877		BST2	5.77066e-10
ENSG00000180155	1.99609	10.2877		LYNX1	5.15592e-11
ENSG00000089356	2.0094	7.76653		FXYD3	1.71186e-08
ENSG00000165887	2.01828	1.34754		ANKRD2	0.0449217
ENSG00000221963	2.03032	3.4776		APOL6	0.000332968
ENSG00000101850	2.04049	2.53186		GPR143	0.0029386
ENSG00000175874	2.04571	3.11309		CREG2	0.000770738
ENSG00000167653	2.04615	3.92843		PSCA	0.000117916
ENSG00000159337	2.05001	1.34247		PLA2G4D	0.0454493
ENSG00000107249	2.05448	3.94267		GLIS3	0.000114111
ENSG00000213937	2.06243	1.52268		CLDN9	0.0300136
ENSG00000100170	2.0692	4.70648		SLC5A1	1.96572e-05
ENSG00000198125	2.07206	4.13614		MB	7.30904e-05
ENSG00000205277	2.07614	1.54013		MUC12	0.0288316
ENSG00000204264	2.08951	1.72832		PSMB8	0.0186929
ENSG00000136383	2.09037	4.35552		ALPK3	4.41046e-05
ENSG00000140835	2.09051	5.77026		CHST4	1.69723e-06
ENSG00000086570	2.10549	1.56705		FAT2	0.027099
ENSG00000197635	2.1247	7.59255		DPP4	2.55534e-08
ENSG00000148346	2.14483	7.20631		LCN2	6.21856e-08
ENSG00000179344	2.17284	2.38253		HLA-DQB1	0.0041445
ENSG00000240065	2.17305	8.06228		PSMB9	8.66413e-09
ENSG00000100346	2.22228	2.93691		CACNA1I	0.00115635
ENSG00000205363	2.23927	3.41754		INSYN1	0.000382349
ENSG00000156510	2.24225	4.95083		HKDC1	1.11988e-05
ENSG00000173917	2.24794	4.35888		HOXB2	4.37647e-05
ENSG00000170442	2.25533	2.70847		KRT86	0.00195672
ENSG00000243649	2.26384	11.6811		CFB	2.08412e-12
ENSG00000182179	2.26572	9.62993		UBA7	2.34462e-10
ENSG00000121380	2.26912	1.38259		BCL2L14	0.0414388
ENSG00000100867	2.2726	4.51192		DHRS2	3.07668e-05
ENSG00000137648	2.28806	4.42229		TMPRSS4	3.78191e-05
ENSG00000111799	2.29674	14.6042		COL12A1	2.48773e-15
ENSG00000144488	2.30361	3.70441		ESPNL	0.000197511
ENSG00000106351	2.30663	15.3272		AGFG2	4.7078e-16
ENSG00000108771	2.35391	5.62341		DHX58	2.38008e-06
ENSG00000176463	2.35909	18.1085		SLCO3A1	7.78912e-19
ENSG00000153404	2.38105	3.91227		PLEKHG4B	0.000122386
ENSG00000167767	2.40078	4.95083		KRT80	1.11988e-05
ENSG00000129451	2.40733	12.0746		KLK10	8.42198e-13
ENSG00000235568	2.4114	2.84365		NFAM1	0.00143334
ENSG00000117115	2.43229	4.44084		PADI2	3.62375e-05
ENSG00000259120	2.43501	4.00914		SMIM6	9.79166e-05
ENSG00000124107	2.43653	3.47309		SLPI	0.000336439
ENSG00000183578	2.45336	3.39597		TNFAIP8L3	0.000401822
ENSG00000137880	2.46138	3.33226		GCHFR	0.000465303
ENSG00000111186	2.46347	2.59544		WNT5B	0.00253839
ENSG00000130592	2.46571	1.58822		LSP1	0.0258093
ENSG00000165272	2.4737	5.24473		AQP3	5.69202e-06
ENSG00000092929	2.48601	21.2434		UNC13D	5.71006e-22
ENSG00000163565	2.505	2.90818		IFI16	0.00123543
ENSG00000214338	2.50832	1.66799		SOGA3	0.0214786
ENSG00000163131	2.56842	1.79472		CTSS	0.0160427
ENSG00000176697	2.56979	55.4744		BDNF	3.35411e-56
ENSG00000196196	2.57407	4.75984		HRCT1	1.73845e-05
ENSG00000101197	2.58538	5.24509		BIRC7	5.68733e-06
ENSG00000117228	2.60558	4.1826		GBP1	6.56747e-05
ENSG00000175877	2.61682	3.70111		TMEM270	0.000199019
ENSG00000134253	2.62392	32.5943		TRIM45	2.5453e-33
ENSG00000164530	2.64499	1.32829		PI16	0.0469576
ENSG00000154451	2.65442	2.09027		GBP5	0.00812333
ENSG00000239713	2.68161	6.52299		APOBEC3G	2.99926e-07
ENSG00000188042	2.68445	21.5343		ARL4C	2.92189e-22
ENSG00000110446	2.71218	1.91479		SLC15A3	0.0121677
ENSG00000135480	2.7189	15.6705		KRT7	2.13547e-16
ENSG00000125775	2.72827	16.1967		SDCBP2	6.35788e-17
ENSG00000132530	2.75287	2.6011		XAF1	0.00250555
ENSG00000186529	2.78193	17.5078		CYP4F3	3.10584e-18
ENSG00000171401	2.80618	7.54191		KRT13	2.87137e-08
ENSG00000067840	2.83564	1.43173		PDZD4	0.0370054
ENSG00000100342	2.89074	12.6353		APOL1	2.31582e-13
ENSG00000163286	2.93446	1.86119		ALPG	0.0137659
ENSG00000186832	2.95644	6.56725		KRT16	2.70861e-07
ENSG00000121858	2.96919	8.01671		TNFSF10	9.62265e-09
ENSG00000090382	2.99549	4.22619		LYZ	5.94027e-05
ENSG00000134184	2.99793	1.34226		GSTM1	0.0454717
ENSG00000111335	3.03176	11.9821		OAS2	1.04211e-12
ENSG00000204323	3.03342	3.07822		SMIM5	0.000835173
ENSG00000128422	3.03978	2.50116		KRT17	0.00315381
ENSG00000182393	3.15457	1.32493		IFNL1	0.0473229
ENSG00000148735	3.172	7.84563		PLEKHS1	1.42683e-08
ENSG00000128284	3.17214	10.2595		APOL3	5.50213e-11
ENSG00000167754	3.25003	10.2766		KLK5	5.28916e-11
ENSG00000134258	3.32112	11.3322		VTCN1	4.65325e-12
ENSG00000105523	3.3294	17.1227		FAM83E	7.53868e-18
ENSG00000012779	3.33077	26.8999		ALOX5	1.25921e-27
ENSG00000138347	3.3397	3.39917		MYPN	0.000398869
ENSG00000148357	3.35496	11.0559		HMCN2	8.79192e-12
ENSG00000144230	3.35875	1.31077		GPR17	0.048891
ENSG00000167183	3.46399	11.1537		PRR15L	7.01871e-12
ENSG00000129654	3.47545	9.42609		FOXJ1	3.74893e-10
ENSG00000133321	3.5354	6.36391		PLAAT4	4.32599e-07
ENSG00000186081	3.55139	3.24255		KRT5	0.000572069
ENSG00000149043	3.71512	9.98432		SYT8	1.03675e-10
ENSG00000163083	3.74354	10.2766		INHBB	5.28916e-11
ENSG00000204385	3.75776	1.40224		SLC44A4	0.0396061
ENSG00000204397	3.81955	2.39434		CARD16	0.00403328
ENSG00000181143	3.84283	5.92558		MUC16	1.18692e-06
ENSG00000130598	3.86761	1.96543		TNNI2	0.0108285
ENSG00000243566	3.89398	17.5156		UPK3B	3.05103e-18
ENSG00000162654	3.95431	1.41173		GBP4	0.0387502
ENSG00000137752	3.97074	2.92019		CASP1	0.00120175
ENSG00000146966	4.11922	18.2516		DENND2A	5.60266e-19
ENSG00000126337	4.12168	2.62404		KRT36	0.00237663
ENSG00000118137	4.18897	1.38893		APOA1	0.0408384
ENSG00000164047	4.20265	1.66456		CAMP	0.0216491
ENSG00000151882	4.216	15.36		CCL28	4.36468e-16
ENSG00000186526	4.30647	4.77624		CYP4F8	1.67403e-05
ENSG00000248871	4.33311	1.88093		TNFSF12-TNFSF13	0.0131542
ENSG00000170523	4.33802	4.3056		KRT83	4.94762e-05
ENSG00000188050	4.38021	1.41863		RNF133	0.0381394
ENSG00000163283	4.42951	9.64122		ALPP	2.28443e-10
ENSG00000138131	4.64424	6.74342		LOXL4	1.80543e-07
ENSG00000167656	4.83023	14.505		LY6D	3.12629e-15
ENSG00000167757	5.00594	16.386		KLK11	4.11143e-17
ENSG00000248993	5.12545	1.95278			0.0111485
ENSG00000134339	5.24476	2.23247		SAA2	0.00585503
ENSG00000000971	5.33684	2.28804		CFH	0.00515183
ENSG00000179776	5.39951	1.60725		CDH5	0.0247031
ENSG00000265190	5.5021	5.61376		ANXA8	2.43357e-06
ENSG00000188931	5.56557	2.0728		CFAP126	0.0084566
ENSG00000198758	5.78243	12.6353		EPS8L3	2.31582e-13
ENSG00000212901	6.07904	9.7809		KRTAP3-1	1.65615e-10
ENSG00000091129	6.09574	2.5244		NRCAM	0.00298952
ENSG00000173702	6.56371	4.10458		MUC13	7.85991e-05
ENSG00000081479	7.24153	2.93691		LRP2	0.00115635
ENSG00000270617	7.97619	1.80548		URGCP-MRPS24	0.01565

## Sheet: Shared between 2D & 3D
Table S9. Differentially expressed gene list from RNA seq, related to Figure 3.
	2D			3D						2D			3D
downregulated in 2D & 3D	log(foldchange)	-log(adj)		log(foldchange)	-log(adj)				upregulated in 2D & 3D	log(foldchange)	-log(adj)		log(foldchange)	-log(adj)
ENSG00000184588	-12.7001	22.1813		-10.579	39.7285				ENSG00000167757	5.3417	15.2353		5.00594	16.386
ENSG00000006468	-11.2407	16.6147		-10.4151	14.5973				ENSG00000198758	4.38921	2.38102		5.78243	12.6353
ENSG00000169432	-7.88745	5.72815		-8.66243	7.18849				ENSG00000167656	4.56797	10.0771		4.83023	14.505
ENSG00000077274	-8.84526	9.35415		-6.77544	12.5047				ENSG00000212901	2.58653	2.86853		6.07904	9.7809
ENSG00000122691	-8.17168	7.81392		-7.3235	6.28023				ENSG00000265190	2.86959	3.85876		5.5021	5.61376
ENSG00000146674	-8.17387	7.01618		-7.04248	6.53636				ENSG00000132530	5.59746	3.49713		2.75287	2.6011
ENSG00000153790	-7.29601	5.4856		-6.82128	4.8432				ENSG00000138131	3.54882	3.76027		4.64424	6.74342
ENSG00000178662	-6.85253	3.43758		-7.16609	3.93419				ENSG00000146966	3.72891	16.6004		4.11922	18.2516
ENSG00000134533	-6.97279	5.33873		-6.80388	6.71552				ENSG00000163283	3.15461	4.50495		4.42951	9.64122
ENSG00000104723	-6.65431	3.81127		-6.37724	3.54614				ENSG00000243566	3.38915	12.6041		3.89398	17.5156
ENSG00000113448	-6.73514	5.06381		-6.26297	3.6605				ENSG00000163083	3.04661	8.42798		3.74354	10.2766
ENSG00000169744	-6.06007	3.13945		-6.57472	3.84926				ENSG00000170523	2.32859	1.74177		4.33802	4.3056
ENSG00000133424	-5.29255	2.62567		-6.67199	4.19386				ENSG00000111335	3.20067	4.35804		3.03176	11.9821
ENSG00000151572	-6.9918	3.80104		-4.52433	1.42305				ENSG00000149043	2.40996	5.85704		3.71512	9.98432
ENSG00000151090	-4.86686	3.67639		-6.59471	4.32533				ENSG00000186832	3.01514	6.81916		2.95644	6.56725
ENSG00000273706	-4.91024	1.78501		-6.46123	3.7877				ENSG00000167754	2.55517	6.11679		3.25003	10.2766
ENSG00000153246	-6.43033	3.14653		-4.92655	2.16347				ENSG00000171401	2.98048	7.35735		2.80618	7.54191
ENSG00000167637	-5.4212	19.8383		-5.76759	12.7417				ENSG00000148357	2.23897	3.5954		3.35496	11.0559
ENSG00000154165	-4.35942	2.36505		-5.91462	4.73933				ENSG00000105523	2.15777	4.82862		3.3294	17.1227
ENSG00000272602	-4.88396	2.24379		-5.20971	2.31488				ENSG00000012779	2.02673	9.04499		3.33077	26.8999
ENSG00000169427	-5.29042	2.67931		-4.37007	2.08382				ENSG00000130592	2.76908	1.9229		2.46571	1.58822
ENSG00000163637	-4.33939	1.33691		-4.66626	1.74422				ENSG00000186529	2.43568	12.5735		2.78193	17.5078
ENSG00000091879	-5.12642	4.1232		-3.80377	1.91108				ENSG00000148735	1.84789	2.25476		3.172	7.84563
ENSG00000169302	-5.44755	2.5446		-3.36695	1.78674				ENSG00000188042	2.27186	15.1597		2.68445	21.5343
ENSG00000182568	-4.98561	16.6899		-3.64523	10.2542				ENSG00000188761	3.05334	4.62155		1.85967	1.74971
ENSG00000108244	-5.17817	39.2561		-3.34527	20.5762				ENSG00000176463	2.53027	21.5509		2.35909	18.1085
ENSG00000109511	-3.44152	6.59402		-4.78342	12.7417				ENSG00000196196	2.2992	3.51458		2.57407	4.75984
ENSG00000172318	-4.36721	5.33477		-3.49306	4.4784				ENSG00000153404	2.41582	3.82869		2.38105	3.91227
ENSG00000121966	-3.61558	3.85456		-4.15258	4.99853				ENSG00000092929	2.11502	15.1535		2.48601	21.2434
ENSG00000124429	-4.85128	5.61159		-2.81192	4.30367				ENSG00000128284	1.40898	1.30308		3.17214	10.2595
ENSG00000121552	-3.48613	9.01226		-4.06328	9.23465				ENSG00000183578	2.10604	2.79706		2.45336	3.39597
ENSG00000255819	-4.94044	16.6147		-2.52906	5.42771				ENSG00000129451	2.09235	8.81707		2.40733	12.0746
ENSG00000108375	-3.77839	18.436		-3.66221	17.3095				ENSG00000130303	2.38847	13.4982		1.97869	9.23877
ENSG00000137449	-3.9816	6.00709		-3.25833	4.0954				ENSG00000134253	1.72601	13.0918		2.62392	32.5943
ENSG00000262655	-3.77028	2.66525		-3.43135	2.48247				ENSG00000239713	1.65727	2.15609		2.68161	6.52299
ENSG00000162595	-3.29949	2.79748		-3.81655	4.37659				ENSG00000100867	2.05915	3.67524		2.2726	4.51192
ENSG00000152583	-4.1568	2.4832		-2.88612	2.45517				ENSG00000259120	1.86797	2.75581		2.43501	4.00914
ENSG00000163359	-3.54273	2.7166		-3.07091	1.80466				ENSG00000175877	1.68044	1.38304		2.61682	3.70111
ENSG00000136999	-3.83496	23.4243		-2.76555	12.8856				ENSG00000197635	2.13622	7.3015		2.1247	7.59255
ENSG00000170231	-3.34147	15.1187		-3.16576	12.6353				ENSG00000137880	1.79487	1.54094		2.46138	3.33226
ENSG00000213809	-4.04491	21.4676		-2.26938	8.67296				ENSG00000100342	1.3362	1.53836		2.89074	12.6353
ENSG00000019186	-2.512	5.98847		-3.79605	14.4411				ENSG00000178685	2.39626	12.1488		1.77239	7.08265
ENSG00000249715	-2.52621	1.44902		-3.66445	3.6082				ENSG00000125775	1.35047	3.33194		2.72827	16.1967
ENSG00000170011	-3.59947	4.59135		-2.52008	2.76314				ENSG00000108759	2.10373	4.42894		1.95036	4.42229
ENSG00000157502	-2.91065	13.5618		-3.10208	15.8304				ENSG00000089127	2.71151	6.04539		1.29838	1.38075
ENSG00000197142	-3.2576	36.2808		-2.73265	25.7676				ENSG00000135480	1.25569	3.19286		2.7189	15.6705
ENSG00000105810	-2.35343	7.29193		-3.62982	17.7063				ENSG00000165272	1.48249	1.64543		2.4737	5.24473
ENSG00000197872	-2.97913	5.33873		-2.99615	5.04237				ENSG00000179023	2.20412	3.72353		1.68834	2.36917
ENSG00000153162	-3.88999	8.01443		-2.02862	2.5078				ENSG00000165887	1.85694	1.65052		2.01828	1.34754
ENSG00000168702	-3.12564	11.4715		-2.56472	7.79333				ENSG00000117115	1.43885	1.41233		2.43229	4.44084
ENSG00000237452	-2.6159	16.9523		-2.95962	19.8087				ENSG00000173917	1.58476	2.36505		2.24794	4.35888
ENSG00000105383	-2.90336	5.27672		-2.65973	5.56473				ENSG00000175874	1.77709	1.71863		2.04571	3.11309
ENSG00000255641	-3.38137	11.0387		-1.92099	3.86792				ENSG00000140835	1.73083	3.74206		2.09051	5.77026
ENSG00000140450	-2.96426	16.5987		-2.17681	8.90781				ENSG00000108771	1.46625	1.46067		2.35391	5.62341
ENSG00000205809	-3.23891	16.4524		-1.78254	4.92905				ENSG00000107249	1.75386	2.87908		2.05448	3.94267
ENSG00000163762	-1.74577	1.73746		-3.27402	6.5596				ENSG00000240065	1.62222	4.03901		2.17305	8.06228
ENSG00000104059	-2.75891	2.09454		-2.22352	1.46525				ENSG00000196872	2.33915	4.33157		1.41139	1.61397
ENSG00000134762	-2.64234	9.85926		-2.29371	7.41574				ENSG00000117525	1.75744	6.68364		1.95586	8.49728
ENSG00000185630	-2.63952	8.02587		-1.96287	4.42679				ENSG00000143382	1.8374	5.40745		1.85461	6.20266
ENSG00000143772	-2.43187	19.0312		-2.01992	14.3491				ENSG00000168961	1.93285	7.18789		1.71198	6.34806
ENSG00000165376	-2.48083	2.99886		-1.92996	1.85236				ENSG00000099822	1.75384	10.2987		1.86397	11.0406
ENSG00000112769	-1.92428	6.33575		-2.47095	10.5387				ENSG00000133106	2.11433	5.61671		1.49321	4.77994
ENSG00000120162	-2.20337	5.75777		-2.1392	4.8402				ENSG00000143320	1.74237	7.06105		1.86334	8.33597
ENSG00000120337	-2.53409	3.14109		-1.78963	1.4338				ENSG00000111799	1.2926	4.21974		2.29674	14.6042
ENSG00000196502	-2.12445	10.8293		-2.08289	10.6561				ENSG00000106351	1.20873	3.75691		2.30663	15.3272
ENSG00000111879	-2.48632	4.56835		-1.65155	1.86239				ENSG00000124507	1.92218	11.4302		1.58807	7.79333
ENSG00000164932	-2.3329	4.14692		-1.74705	2.40626				ENSG00000175920	1.73751	3.32006		1.70705	3.30659
ENSG00000073792	-2.11822	14.7263		-1.95856	12.5819				ENSG00000006555	1.9396	6.36094		1.49707	4.25162
ENSG00000102287	-2.33417	2.68284		-1.70878	1.60136				ENSG00000167755	1.63238	7.79901		1.79424	9.75362
ENSG00000069535	-1.56269	14.2198		-2.47112	37.8248				ENSG00000176697	0.845755	5.47803		2.56979	55.4744
ENSG00000103888	-2.52443	10.7508		-1.3658	3.15838				ENSG00000167779	1.84634	9.71447		1.48617	6.2624
ENSG00000059804	-2.01344	4.45551		-1.85069	4.12186				ENSG00000008735	1.60543	12.083		1.71951	14.0644
ENSG00000225968	-1.68106	5.6061		-2.1769	8.98838				ENSG00000144452	1.43269	2.27812		1.82807	3.8836
ENSG00000135074	-1.42699	3.22921		-2.41011	10.2888				ENSG00000171346	1.65876	11.3422		1.56781	10.3778
ENSG00000277443	-1.8887	22.6754		-1.93613	23.4878				ENSG00000169403	1.50175	5.95376		1.70393	8.04775
ENSG00000126259	-1.73308	1.63298		-2.03706	2.24733				ENSG00000214309	1.44762	1.91234		1.7566	3.0657
ENSG00000196542	-1.7601	3.01629		-2.00072	4.3056				ENSG00000072163	1.31226	2.19689		1.89143	4.92508
ENSG00000135318	-1.80386	4.69606		-1.9141	5.44647				ENSG00000134326	1.6092	3.48959		1.56921	4.51752
ENSG00000170468	-1.63851	4.72748		-2.06813	7.5532				ENSG00000010030	1.4443	3.08168		1.7008	5.50483
ENSG00000163082	-2.21131	4.22614		-1.42633	1.63335				ENSG00000148120	1.60834	4.58988		1.53405	4.28117
ENSG00000109321	-2.05342	5.29669		-1.57593	3.06209				ENSG00000099377	1.81333	22.6754		1.31741	13.0245
ENSG00000171843	-2.34831	9.30217		-1.23249	2.34519				ENSG00000180155	1.13348	2.96139		1.99609	10.2877
ENSG00000122644	-1.86546	18.0644		-1.61902	12.8859				ENSG00000165215	1.2641	3.8537		1.86332	9.23401
ENSG00000175745	-1.55267	5.52259		-1.87702	8.44865				ENSG00000186204	1.25893	5.06381		1.85111	14.9156
ENSG00000100473	-1.91401	4.29548		-1.5077	2.74142				ENSG00000189433	1.47377	1.90612		1.63125	2.41785
ENSG00000105928	-2.04613	5.82775		-1.34951	2.45653				ENSG00000164749	1.45629	5.54214		1.63831	6.90151
ENSG00000175600	-1.60803	2.23308		-1.68346	2.33279				ENSG00000188037	1.62993	3.22921		1.44104	2.79658
ENSG00000152270	-1.51712	4.54743		-1.74713	5.98571				ENSG00000163362	1.3543	5.02948		1.69972	8.33597
ENSG00000076770	-1.38791	1.74231		-1.79419	3.16192				ENSG00000135253	1.28626	1.66606		1.76032	3.99726
ENSG00000242265	-1.38377	4.33157		-1.78631	7.54192				ENSG00000261587	1.49853	4.02272		1.5439	4.48195
ENSG00000085276	-1.70057	4.55741		-1.45732	3.21784				ENSG00000175567	1.66533	7.13428		1.35922	4.7785
ENSG00000106546	-2.01818	5.50147		-1.10886	1.52932				ENSG00000185499	1.64504	4.24716		1.35394	3.12594
ENSG00000103647	-1.20378	1.40331		-1.89972	3.86942				ENSG00000105974	1.39085	16.1452		1.59575	21.4409
ENSG00000158813	-1.58881	4.42615		-1.4691	3.77905				ENSG00000274070	1.72923	2.55469		1.25641	1.37003
ENSG00000203943	-1.35938	5.12888		-1.66737	7.84781				ENSG00000167748	1.6164	4.82862		1.36218	3.90906
ENSG00000164535	-1.46688	3.62771		-1.55222	4.16912				ENSG00000168481	1.54782	6.20693		1.3867	4.91882
ENSG00000015676	-1.29864	18.974		-1.71296	33.9981				ENSG00000156463	1.471	6.73676		1.46134	6.91304
ENSG00000106415	-1.68705	4.2725		-1.32039	2.48245				ENSG00000085117	1.16874	3.31363		1.71918	7.85504
ENSG00000006451	-1.67367	15.3345		-1.26429	8.47842				ENSG00000175985	1.19964	3.91363		1.66147	8.22293
ENSG00000198157	-1.50036	2.19801		-1.43278	2.09083				ENSG00000176485	1.03982	5.07751		1.79192	16.8696
ENSG00000145358	-2.143	14.6807		-0.769667	1.71645				ENSG00000196562	0.868035	1.34958		1.94722	8.03736
ENSG00000146648	-1.24988	2.54853		-1.65393	4.8465				ENSG00000168490	1.47784	3.73447		1.33614	2.99302
ENSG00000124882	-1.53959	2.72827		-1.35199	2.1313				ENSG00000185215	1.39825	10.0663		1.40231	10.29
ENSG00000122547	-1.3102	3.11431		-1.58079	4.64753				ENSG00000068079	1.52437	5.86733		1.26596	4.20583
ENSG00000136235	-1.3227	1.38304		-1.54325	1.84956				ENSG00000169035	1.08417	2.19777		1.683	5.93595
ENSG00000106524	-1.63115	23.2444		-1.21481	12.7739				ENSG00000105971	1.10919	8.94257		1.65105	20.5787
ENSG00000235750	-1.27662	1.50935		-1.56794	2.46249				ENSG00000184454	1.23216	1.4779		1.52475	2.26507
ENSG00000119042	-1.36489	7.11917		-1.47711	8.67296				ENSG00000132688	1.66516	13.6073		1.06861	5.4144
ENSG00000182732	-1.3154	1.37219		-1.52085	2.08584				ENSG00000165171	1.48485	4.50677		1.24066	3.28783
ENSG00000239789	-1.45797	7.25989		-1.35975	6.26622				ENSG00000085662	1.30561	4.14986		1.40423	4.97877
ENSG00000133789	-1.28464	5.91446		-1.51644	8.48713				ENSG00000160991	1.43736	6.76503		1.26573	5.23267
ENSG00000158164	-1.12018	1.68213		-1.67059	3.97432				ENSG00000059378	1.52155	10.9031		1.1686	6.46146
ENSG00000136193	-1.44893	9.31051		-1.31598	7.66793				ENSG00000145431	0.898864	2.21339		1.78878	9.91373
ENSG00000168916	-1.37804	1.96207		-1.38363	2.03377				ENSG00000188064	1.16445	6.12418		1.52189	10.646
ENSG00000142621	-1.56322	3.82724		-1.16974	2.09083				ENSG00000101670	1.07	2.89985		1.61324	7.44471
ENSG00000050344	-1.51839	10.9868		-1.18482	6.43849				ENSG00000106211	1.41487	5.57669		1.23984	4.30552
ENSG00000135549	-1.62263	3.70611		-1.05589	1.60695				ENSG00000171227	1.59372	4.2025		1.05571	2.13961
ENSG00000256646	-1.43922	9.32347		-1.23304	6.67208				ENSG00000119917	1.38799	3.60358		1.24876	3.11899
ENSG00000147180	-1.79243	6.36846		-0.867204	1.3352				ENSG00000106077	1.11559	9.90358		1.51929	19.3759
ENSG00000125037	-1.34239	7.71835		-1.28716	7.32587				ENSG00000141574	1.15519	3.99091		1.47661	7.34265
ENSG00000006715	-1.30103	3.55944		-1.31945	3.7779				ENSG00000134013	1.46503	3.92737		1.13825	2.35174
ENSG00000106078	-1.4615	5.98847		-1.14138	3.54614				ENSG00000189143	0.953124	3.30584		1.64151	10.9005
ENSG00000134769	-1.57986	5.07399		-1.01412	2.09027				ENSG00000147642	1.10655	9.76057		1.47389	17.335
ENSG00000115825	-1.0856	1.83116		-1.50448	3.82721				ENSG00000138642	1.49989	4.55417		1.06107	2.33279
ENSG00000253846	-1.13694	1.43607		-1.44887	2.54348				ENSG00000138311	1.11212	1.47659		1.44632	2.68523
ENSG00000135111	-1.32786	3.58129		-1.25327	3.30552				ENSG00000134138	1.09707	2.8728		1.4367	5.25721
ENSG00000146576	-1.33776	12.9402		-1.23885	10.9921				ENSG00000143409	1.33576	2.11424		1.13893	1.63672
ENSG00000168303	-1.51905	9.59172		-1.05323	4.37416				ENSG00000130429	1.43271	12.1499		1.00512	5.78848
ENSG00000006625	-1.47794	7.00747		-1.07309	3.58081				ENSG00000107984	0.585825	1.96764		1.82847	23.1697
ENSG00000169047	-1.2455	4.27465		-1.27924	4.66377				ENSG00000167889	0.868265	3.47453		1.53419	12.4228
ENSG00000106355	-1.25604	3.14406		-1.26825	3.30441				ENSG00000138496	1.49592	6.47125		0.904084	2.2849
ENSG00000105926	-0.975595	4.41032		-1.54112	11.5637				ENSG00000186591	1.24252	5.92356		1.13966	5.02241
ENSG00000162415	-1.13948	1.65052		-1.3705	2.74776				ENSG00000179348	0.905504	4.17849		1.47594	12.5819
ENSG00000105778	-1.21122	2.8894		-1.28119	3.3729				ENSG00000152422	1.10798	4.22575		1.22476	5.30162
ENSG00000138814	-1.25772	7.37269		-1.23046	7.19305				ENSG00000147689	1.18386	1.5451		1.14816	1.76764
ENSG00000075618	-0.950216	10.8145		-1.53251	29.4939				ENSG00000137628	1.22318	1.95811		1.09584	1.63423
ENSG00000146587	-1.28478	4.63561		-1.18597	4.01512				ENSG00000087085	1.21195	1.70544		1.07572	1.35806
ENSG00000106591	-1.15693	7.4202		-1.30434	9.75362				ENSG00000065618	1.10318	5.17102		1.16797	6.98608
ENSG00000136261	-1.09328	8.77738		-1.36669	14.0671				ENSG00000100784	1.03391	3.26955		1.22333	4.82354
ENSG00000133135	-1.39045	8.85634		-1.06737	5.1308				ENSG00000140853	1.33492	7.53091		0.916058	3.6853
ENSG00000177707	-1.17184	2.93858		-1.26588	3.58081				ENSG00000064763	0.778868	1.33052		1.46061	5.57512
ENSG00000134330	-1.39644	4.42894		-1.03805	2.41381				ENSG00000110492	0.909852	2.12538		1.31934	4.95583
ENSG00000146530	-1.28067	5.69715		-1.15094	4.75984				ENSG00000184979	1.27391	2.60818		0.940919	1.4325
ENSG00000173530	-1.33688	9.26756		-1.07892	5.85432				ENSG00000136490	1.08539	3.01082		1.12944	3.62777
ENSG00000198938	-1.42579	26.9728		-0.984309	12.6353				ENSG00000088002	1.07224	1.47898		1.14166	1.88476
ENSG00000080819	-1.05052	3.86003		-1.35715	6.89876				ENSG00000128591	1.32415	3.94013		0.885545	1.67704
ENSG00000171617	-1.39772	3.00146		-1.00886	1.50343				ENSG00000149654	1.04933	3.33076		1.15439	4.1027
ENSG00000173852	-1.16892	3.47919		-1.23174	4.02684				ENSG00000198753	1.15783	1.6334		1.03511	1.35928
ENSG00000106125	-1.03419	1.9678		-1.35909	3.57574				ENSG00000224940	0.923533	1.62038		1.26747	3.17963
ENSG00000177494	-1.2511	2.1614		-1.13727	1.98135				ENSG00000087077	1.00208	7.21105		1.18756	10.5857
ENSG00000164292	-1.33638	4.06646		-1.04884	2.45329				ENSG00000106665	1.03379	2.53949		1.13021	3.20923
ENSG00000168306	-1.07774	1.94356		-1.30105	2.93194				ENSG00000137841	1.1686	2.84235		0.984612	2.07528
ENSG00000146731	-1.12142	5.33323		-1.25385	6.90764				ENSG00000065054	1.00799	3.70037		1.14491	5.00188
ENSG00000228253	-1.08462	5.53459		-1.2882	8.17179				ENSG00000148344	1.02694	6.44687		1.09757	7.69392
ENSG00000136247	-1.25841	6.53177		-1.10171	4.97985				ENSG00000167644	0.947627	1.36599		1.17449	2.29495
ENSG00000198712	-1.5308	19.6081		-0.809618	5.12754				ENSG00000188176	0.939199	1.37951		1.17651	2.27616
ENSG00000170471	-1.49016	4.49004		-0.849778	1.3571				ENSG00000128602	1.06684	9.89085		1.03787	9.33585
ENSG00000106080	-1.29596	6.00709		-1.04078	3.76866				ENSG00000214357	0.858749	1.62259		1.23552	3.68414
ENSG00000241127	-1.41804	5.09684		-0.916671	2.04842				ENSG00000132329	0.798903	2.00781		1.29072	5.93595
ENSG00000164654	-1.0535	5.76553		-1.28079	8.78585				ENSG00000167703	1.31332	9.60754		0.773959	3.29074
ENSG00000198727	-1.46326	10.3545		-0.865462	3.41692				ENSG00000165650	1.0054	1.64542		1.08047	2.00834
ENSG00000010270	-1.29951	11.2655		-1.0249	6.82345				ENSG00000177679	0.981519	3.15214		1.0989	4.18477
ENSG00000169193	-1.29242	2.7573		-1.02661	1.60632				ENSG00000198353	1.08892	1.5946		0.97968	1.58136
ENSG00000111961	-1.15646	2.48605		-1.1607	2.56424				ENSG00000106025	0.796372	2.31564		1.25867	6.05688
ENSG00000198804	-1.6122	22.1805		-0.704333	3.87138				ENSG00000164885	1.02817	1.76614		1.02587	1.82679
ENSG00000142875	-1.26279	6.01715		-1.05305	4.18477				ENSG00000012171	0.994675	2.0406		1.05638	2.45139
ENSG00000122643	-1.27736	11.8313		-1.03827	7.45944				ENSG00000186073	1.05026	3.22292		0.992951	2.85937
ENSG00000008256	-1.06595	3.35478		-1.23708	4.72098				ENSG00000006534	1.01407	3.82724		1.02843	4.07358
ENSG00000122574	-1.39059	7.21052		-0.901713	2.75366				ENSG00000158457	0.775775	3.76027		1.26635	10.6355
ENSG00000106263	-1.03046	5.48757		-1.25977	8.60965				ENSG00000100290	1.01168	2.27812		1.02431	2.44183
ENSG00000219545	-1.02951	4.42848		-1.24825	6.69581				ENSG00000131094	0.930587	1.45097		1.09704	2.07171
ENSG00000146676	-1.25641	3.59205		-1.0203	2.34772				ENSG00000102854	0.726212	2.05944		1.29952	7.57748
ENSG00000164916	-1.04809	9.37739		-1.22197	13.1229				ENSG00000131558	0.939197	2.43474		1.06801	3.34454
ENSG00000146574	-0.993672	1.51806		-1.24046	2.58438				ENSG00000174428	0.970146	2.60041		1.03479	3.17756
ENSG00000136273	-1.00306	4.03583		-1.22772	6.15453				ENSG00000120068	0.853709	3.33814		1.12211	6.22184
ENSG00000146733	-0.939095	6.43025		-1.27753	12.1895				ENSG00000170260	0.915796	3.60358		1.04285	4.94518
ENSG00000143919	-0.992058	2.92929		-1.22445	4.42927				ENSG00000163888	1.14665	2.88259		0.80383	1.47616
ENSG00000136271	-0.987661	4.22575		-1.22629	6.90717				ENSG00000184584	0.800535	5.2419		1.14749	11.7866
ENSG00000127990	-1.55522	11.5617		-0.656148	1.84412				ENSG00000160326	1.1518	5.16433		0.768264	2.24885
ENSG00000106346	-1.19728	4.71009		-1.00848	3.32551				ENSG00000221890	0.722411	1.38277		1.18805	4.30229
ENSG00000170852	-1.19842	10.8293		-0.995416	7.22861				ENSG00000185100	0.891228	1.52514		1.01336	2.25834
ENSG00000139318	-1.08903	3.07935		-1.0883	3.15701				ENSG00000168993	0.949175	3.72353		0.954692	3.80198
ENSG00000168785	-0.889545	2.48535		-1.28115	5.61376				ENSG00000106617	0.949333	3.55721		0.949925	3.58497
ENSG00000122557	-1.1941	4.38953		-0.976213	2.89531				ENSG00000111319	1.02574	5.47052		0.869359	3.92843
ENSG00000153234	-1.20185	3.20037		-0.967985	2.00834				ENSG00000155660	1.16939	6.85148		0.716442	2.43886
ENSG00000164880	-0.798302	1.84929		-1.36321	6.13242				ENSG00000135272	1.02715	2.46273		0.857469	1.68292
ENSG00000106086	-1.25168	9.90015		-0.899801	4.82394				ENSG00000123609	0.689511	1.66539		1.19476	5.97656
ENSG00000134313	-1.07098	1.84081		-1.05217	1.84052				ENSG00000135269	0.761727	3.42438		1.10405	7.77202
ENSG00000158604	-1.17673	7.41893		-0.945473	4.76232				ENSG00000076706	0.652082	2.33944		1.21298	9.03325
ENSG00000164610	-1.17089	2.8728		-0.950436	1.86883				ENSG00000179546	0.682547	1.39226		1.18104	4.47159
ENSG00000136997	-1.03564	1.592		-1.08484	1.83763				ENSG00000257923	0.757198	2.32339		1.10403	5.44837
ENSG00000205903	-1.03109	3.68327		-1.08034	4.20583				ENSG00000009950	0.708298	1.81331		1.12931	5.22772
ENSG00000178397	-1.12505	6.08525		-0.981903	4.60959				ENSG00000148671	1.07322	3.19118		0.761537	1.55613
ENSG00000107625	-1.01535	7.79901		-1.08908	8.95551				ENSG00000171345	0.884593	2.68662		0.948928	3.25328
ENSG00000166510	-0.792854	1.74354		-1.31122	5.17631				ENSG00000164896	0.917765	2.16206		0.912507	2.23689
ENSG00000171951	-1.05277	2.23396		-1.04479	2.4006				ENSG00000189280	0.932265	1.76925		0.890639	1.69889
ENSG00000164828	-1.05149	4.91121		-1.02987	4.80288				ENSG00000127948	1.00094	6.68694		0.813572	4.39402
ENSG00000212907	-1.13625	2.22047		-0.943657	1.53901				ENSG00000171130	1.07446	3.18123		0.733298	1.41374
ENSG00000106460	-1.28436	5.66776		-0.787643	2.00791				ENSG00000055118	0.903488	4.32397		0.903913	4.30012
ENSG00000011275	-0.814907	4.16906		-1.25276	10.5873				ENSG00000069702	0.965933	2.24005		0.840426	1.67749
ENSG00000132436	-0.986412	3.11798		-1.08104	3.84926				ENSG00000189077	0.738174	2.24523		1.04576	4.97985
ENSG00000148737	-0.888558	1.78307		-1.17626	3.43811				ENSG00000129455	0.861395	2.121		0.913297	2.53357
ENSG00000136243	-0.936903	3.35521		-1.12319	5.05026				ENSG00000172354	0.92808	2.9784		0.84585	2.51694
ENSG00000146729	-0.951011	5.06226		-1.10841	7.1301				ENSG00000176410	0.990117	2.18293		0.774955	1.34467
ENSG00000172115	-0.846848	3.07345		-1.21217	6.83745				ENSG00000154917	0.798844	2.871		0.964167	4.37777
ENSG00000164631	-1.10619	3.22921		-0.952321	2.40938				ENSG00000050327	0.815177	2.68284		0.933293	3.72879
ENSG00000136270	-0.751635	3.84831		-1.30313	12.6669				ENSG00000113396	0.705803	2.29055		1.04224	5.58967
ENSG00000164818	-0.787188	2.90524		-1.26251	8.22293				ENSG00000171174	0.889775	1.38277		0.857088	1.41374
ENSG00000106153	-0.899575	2.68107		-1.14508	4.67352				ENSG00000128581	0.843658	2.06582		0.895515	2.45227
ENSG00000132432	-1.15305	3.08168		-0.879037	1.75351				ENSG00000103089	0.67459	1.61183		1.06275	4.5237
ENSG00000136231	-0.762317	1.41746		-1.26442	4.47159				ENSG00000126870	1.03572	4.15586		0.694318	1.83393
ENSG00000198899	-1.15791	9.87718		-0.867265	5.39294				ENSG00000128567	0.717362	2.0428		1.01138	4.47748
ENSG00000147862	-1.06679	3.31363		-0.957514	2.69188				ENSG00000158825	0.932663	3.68327		0.79484	2.75816
ENSG00000122687	-0.831568	2.60041		-1.19238	5.791				ENSG00000127946	0.785633	1.41204		0.937918	2.18651
ENSG00000179981	-1.07904	5.25651		-0.943785	3.58873				ENSG00000175793	0.860446	1.50473		0.860904	1.57283
ENSG00000122512	-1.0018	3.09307		-1.01611	3.26284				ENSG00000142279	0.764339	1.44717		0.941553	2.42073
ENSG00000242802	-1.18542	5.66422		-0.825076	2.7439				ENSG00000099812	0.99179	6.91335		0.711127	3.45705
ENSG00000106031	-1.25486	5.08769		-0.75252	1.66543				ENSG00000170456	0.755675	1.40331		0.94208	2.40346
ENSG00000105866	-0.858315	2.18095		-1.14757	4.12149				ENSG00000165959	0.90402	2.09454		0.775235	1.55024
ENSG00000106105	-1.00882	3.45584		-0.995348	3.44415				ENSG00000196937	0.910907	3.19518		0.767705	2.27531
ENSG00000121743	-1.26394	6.00911		-0.732109	1.85477				ENSG00000004059	0.813272	2.09767		0.844947	2.38398
ENSG00000117322	-1.11528	2.35093		-0.877365	1.38259				ENSG00000106330	0.958406	4.64883		0.693524	2.45203
ENSG00000142178	-0.904396	2.18666		-1.0875	2.91483				ENSG00000100911	0.727255	1.47014		0.923383	2.61389
ENSG00000105849	-0.954953	3.86493		-1.0245	4.45803				ENSG00000179627	0.728928	3.08168		0.920025	5.4479
ENSG00000177706	-0.860386	3.89666		-1.1156	6.91267				ENSG00000105514	0.755813	2.29641		0.890965	3.44736
ENSG00000164649	-1.07236	7.56737		-0.90304	5.29551				ENSG00000128604	0.702158	2.47327		0.929377	4.7126
ENSG00000122550	-1.12577	7.39259		-0.842544	3.99063				ENSG00000146826	1.03301	5.06381		0.597551	1.61403
ENSG00000112144	-1.21581	5.43255		-0.741909	1.88093				ENSG00000116396	0.740352	2.03041		0.888978	3.2952
ENSG00000106636	-0.888455	5.59901		-1.06189	8.35936				ENSG00000239697	0.779632	1.96236		0.848829	2.50126
ENSG00000198888	-0.995054	5.46355		-0.953626	5.08741				ENSG00000095383	0.908393	2.96193		0.718764	1.80955
ENSG00000119787	-0.89921	3.38948		-1.04583	4.78913				ENSG00000013374	0.66407	2.45947		0.957691	5.61146
ENSG00000156928	-0.931834	2.19689		-1.01029	2.70987				ENSG00000164713	0.736494	1.5451		0.883585	2.4103
ENSG00000136213	-0.97282	5.41419		-0.967861	5.37653				ENSG00000099282	0.537258	1.44012		1.07907	6.90717
ENSG00000129103	-0.669319	5.03017		-1.26319	19.6835				ENSG00000141933	0.789608	1.31137		0.825788	1.54523
ENSG00000196262	-0.845772	2.24111		-1.08533	4.02618				ENSG00000198682	0.619608	1.54719		0.995226	4.49091
ENSG00000105968	-0.805866	2.45995		-1.11369	5.11123				ENSG00000132170	1.02256	4.84382		0.591986	1.53137
ENSG00000122545	-0.86252	3.80632		-1.05178	5.94499				ENSG00000008282	0.643175	4.31065		0.966958	10.5555
ENSG00000197329	-0.950067	1.30449		-0.961478	1.30323				ENSG00000159840	0.81174	4.28536		0.798107	4.25102
ENSG00000115750	-0.894336	3.91363		-1.0135	5.08741				ENSG00000106615	0.710253	2.32992		0.887706	3.91977
ENSG00000164543	-1.03846	5.14202		-0.857975	3.36				ENSG00000134824	0.786408	4.00835		0.806705	4.29559
ENSG00000154822	-0.864717	1.40256		-1.02447	1.9827				ENSG00000137501	0.932724	2.97828		0.656335	1.50472
ENSG00000182095	-0.973698	3.09114		-0.903434	2.70957				ENSG00000170421	0.6597	1.76614		0.925447	3.84926
ENSG00000146535	-0.917044	6.35442		-0.957481	7.02184				ENSG00000261150	1.05373	6.12418		0.528807	1.41288
ENSG00000164542	-0.952243	2.22086		-0.919047	2.10271				ENSG00000075891	0.642167	1.34207		0.935563	3.32551
ENSG00000002822	-0.937378	3.11614		-0.932794	3.17475				ENSG00000171310	0.884646	2.56956		0.691574	1.51972
ENSG00000106608	-0.83825	2.37262		-1.02638	3.84926				ENSG00000166925	0.686338	2.79466		0.889819	5.0992
ENSG00000106009	-0.853952	3.82662		-1.00622	5.57698				ENSG00000128563	0.756451	1.83338		0.812432	2.26366
ENSG00000135473	-1.0588	3.4156		-0.797161	1.89614				ENSG00000157227	0.668875	1.4145		0.895335	2.84013
ENSG00000174749	-1.01067	3.44299		-0.844382	2.29372				ENSG00000169894	0.802316	2.47161		0.753798	2.23689
ENSG00000122674	-0.936987	2.73383		-0.915206	2.68938				ENSG00000105983	0.775016	1.49143		0.773398	1.54977
ENSG00000155189	-1.08887	8.78068		-0.757558	4.03976				ENSG00000166924	0.751757	2.05771		0.789484	2.46864
ENSG00000169851	-1.11885	4.09886		-0.726409	1.6368				ENSG00000106123	0.762345	1.42458		0.774585	1.55785
ENSG00000122565	-0.887036	3.23441		-0.935044	3.74405				ENSG00000091073	0.879611	3.72073		0.656171	2.03372
ENSG00000138386	-0.93659	2.09003		-0.878786	1.87419				ENSG00000075303	0.720152	2.68748		0.81183	3.53373
ENSG00000173221	-1.09072	3.13978		-0.723264	1.30667				ENSG00000105357	0.497874	1.33242		1.02683	6.73227
ENSG00000133739	-0.811925	1.58366		-0.990761	2.54589				ENSG00000067836	0.586762	1.37474		0.935988	4.07693
ENSG00000142784	-1.07548	3.54305		-0.72527	1.54137				ENSG00000106609	0.784827	4.13139		0.737258	3.70111
ENSG00000106628	-0.745129	1.95301		-1.05265	4.30551				ENSG00000163435	0.78615	3.03595		0.734111	2.71038
ENSG00000064703	-0.903637	1.80864		-0.887522	1.78849				ENSG00000106635	0.775444	3.8954		0.733282	3.52984
ENSG00000106052	-0.997634	7.03422		-0.784049	4.2649				ENSG00000101347	0.680366	1.80625		0.825545	2.893
ENSG00000105953	-0.650319	1.81037		-1.12889	6.21331				ENSG00000106348	0.834833	4.39135		0.659662	2.70987
ENSG00000065883	-1.00059	4.00382		-0.776588	2.37165				ENSG00000163040	0.616585	1.58682		0.868212	3.558
ENSG00000106603	-0.846668	3.39989		-0.925631	4.19403				ENSG00000004766	0.732846	2.53699		0.74835	2.7396
ENSG00000052749	-0.721566	1.35051		-1.03277	3.08473				ENSG00000197157	0.67608	6.38412		0.802023	9.37267
ENSG00000198517	-0.756014	1.61147		-0.996759	3.03484				ENSG00000160190	0.634524	1.4178		0.83134	2.73134
ENSG00000154217	-0.81284	2.09454		-0.92732	2.89531				ENSG00000213214	0.616292	2.54853		0.843146	5.20219
ENSG00000198121	-1.02753	4.40906		-0.683231	1.89429				ENSG00000196411	0.663145	5.33558		0.795795	8.06764
ENSG00000157954	-0.782892	6.67163		-0.899688	9.21413				ENSG00000214022	0.780805	9.69867		0.677418	7.24699
ENSG00000163032	-0.831472	1.91767		-0.850666	2.108				ENSG00000133612	0.700104	2.73019		0.756981	3.34948
ENSG00000148175	-0.697992	1.51056		-0.978016	3.19244				ENSG00000198898	0.653664	4.07083		0.802822	6.45295
ENSG00000133142	-0.951243	3.81127		-0.705056	2.04967				ENSG00000259803	0.678774	1.83116		0.774599	2.58037
ENSG00000175198	-0.691349	2.7769		-0.959157	5.68317				ENSG00000223572	0.789154	1.91961		0.654772	1.32672
ENSG00000166886	-0.822391	2.39064		-0.827488	2.51503				ENSG00000128585	0.814085	3.27619		0.627105	1.89802
ENSG00000198886	-1.00253	7.96147		-0.618596	2.87492				ENSG00000178922	0.756364	2.04846		0.678548	1.67861
ENSG00000106049	-0.927736	5.02985		-0.692305	2.69188				ENSG00000070404	0.641408	1.41621		0.78579	2.32759
ENSG00000180233	-0.771036	2.00779		-0.821362	2.25422				ENSG00000006453	0.73432	3.77394		0.689855	3.37559
ENSG00000178163	-0.787045	1.42954		-0.799784	1.55162				ENSG00000019485	0.629063	1.37758		0.79333	2.39758
ENSG00000138095	-0.853467	5.55363		-0.728366	4.03216				ENSG00000157224	0.567854	1.54287		0.848508	3.86792
ENSG00000023041	-0.665217	4.69963		-0.914833	9.53398				ENSG00000105516	0.711657	1.40775		0.696933	1.41288
ENSG00000136238	-0.87515	3.05366		-0.693588	1.88692				ENSG00000159423	0.699177	3.09944		0.694371	3.14945
ENSG00000043355	-0.752436	1.76614		-0.798479	2.07236				ENSG00000179562	0.583658	1.66633		0.803802	3.48184
ENSG00000136240	-0.72138	2.21339		-0.815699	3.01337				ENSG00000198420	0.553599	2.77555		0.822411	6.72913
ENSG00000145860	-0.867228	3.78383		-0.664366	2.18004				ENSG00000128274	0.735192	2.08822		0.63523	1.56677
ENSG00000198763	-0.791336	3.28468		-0.729821	2.84163				ENSG00000133597	0.726739	2.71021		0.64087	2.11523
ENSG00000136295	-0.78631	4.2025		-0.73267	3.69034				ENSG00000075142	0.750702	3.30064		0.613916	2.19897
ENSG00000086232	-0.659371	1.47676		-0.853252	2.72172				ENSG00000169902	0.710347	2.17086		0.652559	1.79919
ENSG00000078399	-0.805529	3.69161		-0.698243	2.7807				ENSG00000127399	0.725389	2.20258		0.634484	1.75589
ENSG00000120733	-0.807155	5.16106		-0.695915	3.84259				ENSG00000123353	0.58002	1.37847		0.778876	2.76177
ENSG00000122642	-0.831004	2.60818		-0.659529	1.62961				ENSG00000077454	0.589304	2.95751		0.758145	5.27929
ENSG00000078967	-0.731013	2.48971		-0.731157	2.52396				ENSG00000197448	0.528956	1.32107		0.814935	3.57834
ENSG00000164949	-0.627506	2.39815		-0.831545	3.65094				ENSG00000196715	0.694026	2.42873		0.64865	2.16125
ENSG00000136560	-0.77595	5.68895		-0.68042	4.33185				ENSG00000178814	0.617924	2.13807		0.706282	2.99302
ENSG00000099219	-0.73312	1.59717		-0.705558	1.52932				ENSG00000128595	0.624465	1.76614		0.698908	2.35174
ENSG00000154978	-0.770332	1.98843		-0.644178	1.38164				ENSG00000184160	0.631232	1.38894		0.691905	1.77926
ENSG00000204856	-0.72299	2.35323		-0.691321	1.98705				ENSG00000106400	0.608723	1.43897		0.708012	2.10529
ENSG00000174206	-0.707569	2.68576		-0.692887	2.65579				ENSG00000105939	0.742142	3.56912		0.570762	2.08584
ENSG00000149948	-0.687343	1.37474		-0.668546	1.34247				ENSG00000122786	0.604853	2.00025		0.694751	2.82391
ENSG00000132535	-0.678036	1.40285		-0.66547	1.41863				ENSG00000259288	0.740022	3.93859		0.557103	2.18577
ENSG00000122678	-0.604065	2.17108		-0.726699	3.59293				ENSG00000113763	0.647381	2.96054		0.648737	3.03172
ENSG00000164877	-0.581911	1.67672		-0.701722	2.68444				ENSG00000106683	0.77044	6.15278		0.516838	2.66636
ENSG00000158470	-0.448865	1.52098		-0.806624	5.65713				ENSG00000136147	0.592072	1.90646		0.693472	3.03484
ENSG00000102738	-0.660692	2.82341		-0.506263	1.57408				ENSG00000143797	0.611876	2.16633		0.664449	2.6425
ENSG00000129680	-0.562224	1.8421		-0.602585	2.18748				ENSG00000178234	0.45113	1.75821		0.815084	6.53636
ENSG00000164638	-0.600855	1.78069		-0.550332	1.57344				ENSG00000154710	0.59849	1.81868		0.661971	2.34518
ENSG00000142453	-0.449267	2.29907		-0.679456	5.81233				ENSG00000049283	0.627326	1.44318		0.614928	1.44897
ENSG00000156697	-0.57237	2.1967		-0.537749	1.97635				ENSG00000231925	0.568702	2.52682		0.653831	3.58873
ENSG00000153395	-0.620867	4.39384		-0.467296	2.45173				ENSG00000135679	0.444063	1.73746		0.765667	5.83866
ENSG00000117133	-0.542177	2.01235		-0.542408	2.09083				ENSG00000161714	0.671695	3.94113		0.537672	2.49914
ENSG00000119537	-0.605204	3.34337		-0.462289	1.87676				ENSG00000072195	0.496857	1.99601		0.702821	4.48605
ENSG00000152990	-0.467682	1.66795		-0.552489	2.48321				ENSG00000241258	0.662877	2.10855		0.527705	1.32267
ENSG00000115419	-0.525566	1.961		-0.490863	1.72497				ENSG00000146828	0.482803	2.46488		0.695633	5.76655
ENSG00000107959	-0.396865	1.66606		-0.549963	3.52257				ENSG00000104774	0.601055	1.95426		0.562869	1.77926
ENSG00000175137	-0.440009	1.61135		-0.436118	1.6569				ENSG00000129993	0.537499	1.31596		0.621728	1.88929
ENSG00000166260	-0.364222	1.9229		-0.428572	2.75972				ENSG00000185000	0.462458	2.40466		0.690208	5.97277
									ENSG00000068724	0.632232	2.28245		0.512438	1.45589
									ENSG00000127993	0.52332	1.34207		0.616039	1.98705
									ENSG00000108511	0.606545	1.95811		0.526757	1.52849
									ENSG00000128609	0.565475	1.57465		0.565731	1.62362
									ENSG00000117984	0.579056	3.10361		0.547248	2.85202
									ENSG00000160917	0.683325	3.93861		0.43023	1.46232
									ENSG00000133606	0.424801	1.67275		0.688205	4.97091
									ENSG00000181220	0.576421	2.3353		0.518748	1.92708
									ENSG00000073350	0.516131	2.68455		0.559349	3.33226
									ENSG00000158856	0.558933	2.43474		0.515971	2.13824
									ENSG00000167306	0.438323	1.33302		0.634616	3.12875
									ENSG00000075790	0.62294	3.09114		0.435406	1.43761
									ENSG00000106638	0.55797	2.10842		0.494045	1.66799
									ENSG00000023892	0.518844	1.70625		0.500384	1.64251
									ENSG00000186350	0.570153	4.43899		0.413896	2.30277
									ENSG00000105993	0.526341	2.11732		0.440873	1.47616
									ENSG00000196652	0.509899	1.78328		0.445242	1.36798
									ENSG00000173786	0.506551	2.38124		0.42311	1.67551
									ENSG00000105819	0.42945	1.65556		0.481838	2.20752
									ENSG00000105287	0.458346	1.58629		0.433379	1.47616
									ENSG00000164078	0.416782	1.34568		0.468886	1.84473
									ENSG00000165527	0.318582	1.45092		0.404824	2.55031
