# Supplementary material for: Identification of targetable vulnerabilities of PLK1-overexpressing cancers by synthetic dosage lethality
Source: Cell Genom. 2025 May 9;5(6):100876. doi: 10.1016/j.xgen.2025.100876 (PMC12230241; doi:10.1016/j.xgen.2025.100876)
Supplement: Table S10. List of cell lines used in the study, related to STAR methods [file mmc11.xlsx]

## Sheet: Sheet1
Table S10. List of cell lines used in the study, related to STAR methods.
Cell line	Culture medium
BT549	RPMI + 850ng/mL insulin + 10% FBS + 1% P/S
MDA-MB-231	DMEM + 10% FBS + 1% P/S
MCF7	DMEM + 10% FBS + 1% P/S
HCC1143	RPMI + 10% FBS + 1% P/S
Hs578Bst	ATCC Hybri-Care Medium + 30ng/mL mouse EGF + 10% FBS + 1% P/S
HCT116-PLK1	McCoy's 5A + 5% FBS + 1% P/S + 200ug/mL hygromycin (maintenance of PLK1 expression vector) + 10ug/mL blasticidin (TREX system selection) (+ 4ng/mL doxycyline or 500ng/mL tetracycline for induction)	a kind gift from Pierre-Fabre
HCI-010 PDX	DMEM-F12 + 50ug/mL gentamicin + B27 supplement + 20ng/mL human EGF + 20ng/mL basic FGF + 10ugmL insulin + 500ng/mL hydrocortisone + 0.02% heparin	Welhm Laboratory
HEK293T	DMEM + 10% FBS + 1% P/S
