# Supplementary material for: Identification of targetable vulnerabilities of PLK1-overexpressing cancers by synthetic dosage lethality
Source: Cell Genom. 2025 May 9;5(6):100876. doi: 10.1016/j.xgen.2025.100876 (PMC12230241; doi:10.1016/j.xgen.2025.100876)
Supplement: Table S11. Output from mass spectrometric experiments, related to STAR methods [file mmc12.xlsx]

## Sheet: Sheet1
Table S11. Output from mass spectrometric experiments, related to STAR methods.
	Q1 mass	Q3 mass	DP [volts]	CE [volts]	CXP [volts]
Caffeine	195.024	138	130	25	14
	195.024	110	130	31	18
C1	383.931	339.9	-200	-38	-12
	383.931	185.9	-200	-38	-12
C4	399.903	356	-200	-38	-12
	399.903	286.9	-200	-38	-12
C6	448.895	405	136	13	26
	448.895	91	136	53	10
	448.895	269.9	136	17	14
	446.937	403	-200	-38	-12
	446.937	332	-200	-38	-12
C9	476.93	190	146	19	22
	476.93	433.3	146	13	46
	474.939	241.8	-200	-38	-12
	474.939	327	-200	-38	-12
