# Supplementary material for: Identification of targetable vulnerabilities of PLK1-overexpressing cancers by synthetic dosage lethality
Source: Cell Genom. 2025 May 9;5(6):100876. doi: 10.1016/j.xgen.2025.100876 (PMC12230241; doi:10.1016/j.xgen.2025.100876)
Supplement: Table S12. List of primer sequences used for genomic cleavage detection, related to STAR methods [file mmc13.xlsx]

## Sheet: Sheet1
Table S12. List of primer sequences used for genomic cleavage detection, related to STAR methods.
Guide RNA Target and Direction	Primer Sequence
ACTR3B-1 F	GAGGGACAGGGGTTAGAGGA
ACTR3B-1 R	ATGCCACCATGAATTGAAAA
ACVR1B F	TGTGGGTTTGACTGTGGAAA
ACVR1B R	GAATCCCACGGAATGAGAGA
CALM2-2 F	TTTGGGTTTTTCTGAGACGTG
CALM2-2 R	TCCTGGTATCTTCATTTCATCC
CLK2 F	CTTCCCCTGTGACCATCTGT
CLK2 R	CATTCTAGGCTGGGGTCAAA
CLPS F	ACTCCTTCACACACATCCCT
CLPS R	TGTTTTCGGGGAGTGCCTC
CNN1 F	GCAGGAGAATGGTGTGAAGC
CNN1 R	TCGAGACTGGAAACTGAGGC
DCTN3 F	TGGGGCTGCATCTCCTTTAA
DCTN3 R	TCACCGAGACAAGCCAGAG
DENR-2 F	TGGGACATATCGTGGTTGAA
DENR-2 R	CCTCCTGAGTAGCTGGGACT
DOCK6-2 F	TGCCCTCTGTCCTATCTCCT
DOCK6-2 R	CACGCCCTTATTGCTGCTAG
DPP9 F	GTTTCAGTGGCTCCATGGTG
DPP9 R	CATCATGCCCCACAACAAGG
EMC8-1 F	CTAGGGCAGCAGAGCAAGAC
EMC8-1 R	CTTGGCATGTTCAGACCAGA
EMC8-2 F	TGTTCAAAGTCCTGCCCTTC
EMC8-2 R	CCGGCAAATAGAGCAACATT
EMD F	CTGGAGAAAGGGGAGGGAAG
EMD R	AGAGCCACCATTTGTACCCA
EZR-1 F	GAAATGCTGCACATCAGGAA
EZR-1 R	CAAACCAGCATCTCTTTGA
FDPS-1 F	TTCCAGAGGCTCCTTGAAGA
FDPS-1 R	TGCTCAGAGGAAAGAGCTGA
FZD4-1 F	GCCCTTGTTTGAGGTCAGAG
FZD4-1 R	CATCATAGCCACACTTGAGCA
GOLM1 F	TCCTTTGTCCCAATCTGTCC
GOLM1 R	TGATCGCCAGGCAATAAACT
GPBP1L1-1 F	AGGCTGTGGGTACATGTCTG
GPBP1L1-1 R	TGCAACTTTTCCACCTTGTCT
IGF2BP2-2 F	CGAGACTCTGGCTCGAAAAA
IGF2BP2-2 R	ACAAACCAACAAACCATGAGA
IL17RD-2 F	AGAAAGGTGGTTGCATGGTC
IL17RD-2 R	TGCCTGTAGTCCCCAGCTAC
KCNAB3-1 F	TCCTAGGACCTCTGCTCTGG
KCNAB3-1 R	TCTCAGCCCTGGGTTCTCTA
KCNN2 F	CGTCTTCCCAGTCTTTCCAG
KCNN2 R	GGGTCCAACAAATACACCTCA
KIF5B-2 F	CCTGTTACCTTATGGGGCATT
KIF5B-2 R	CCAAGCAGTCTAAAAATCAGACC
MAPRE3 F	TTGGGATTGCCCTACCTACA
MAPRE3 R	CTTGGGCCCTACAGAGACAG
MCRS1 F	TGGCTGTTCATTCACTTGACA
MCRS1 R	TTTCACACATGCCTCTCTGC
MSH6 F	TTCCCTTGGCACTTCTATGG
MSH6 R	CTGACCTCCTTCCCCTTTTT
PHKA1-2 F	CATTTGCCTGCAATAGGTCA
PHKA1-2 R	TCCCAGGATAGGATTTTCCA
PLK2-2 F	CCCGCCTCCCCGTATATAAG
PLK2-2 R	CGCTTCCAGACTCAAGATGC
PLPP1 F	GGCTTTGTAAGTAATGTCCACCA
PLPP1 R	AGTGCGTGGCTTATCTTCCA
PRKACA F	TGTGGCCTCAGAGCCTTACT
PRKACA R	ACAGAAACCCACAGGGTCTG
RCE1 F	GTCCTGGTGGTGTCCAGTCT
RCE1 R	GTGCTCTCTGATCCACACCA
RCOR2-1 F	AACAAGGAGCTGAAGGGGAT
RCOR2-1 R	GGACCACTCAAGACTCTGGG
SASS6-2 F	CAGACCTCCATGTGGCTTTT
SASS6-2 R	CGTGCCTGGCCAATTACTAT
SLC35E2A F	CCAGGTCAGGATGGGAGAC
SLC35E2A R	CGCTTCTGTGACGCTTTAGG
SMARCA4-1 F	AGGACCCCCTGGATAGATGT
SMARCA4-1 R	TTTGTGCCCTATCACCTTCC
SMARCA4-1 R	TTTGTGCCCTATCACCTTCC
SMARCA4-2 F	TACTGCACTTCTGGGTGCTC
SRPX-2 R	CCTCTTCAGGATCCAGCACT
SRPX-2 R	CCTCTTCAGGATCCAGCACT
TAF5L F	TCCTTCCCTGGCCTTCATTT
TAF5L R	ACAAGTCACTGTGCTGAAGG
TJP3-1 F	GGAGGCCCAGAAGGATAAAT
TJP3-1 R	CATCGTCTTCATCCGAGTCC
